# Supplementary material for: Phosphorylation of an RNA‐Binding Protein Rck/Me31b by Hippo Is Essential for Adipose Tissue Aging
Source: Aging Cell. 2025 Mar 11;24(6):e70022. doi: 10.1111/acel.70022 (PMC12151888; doi:10.1111/acel.70022)
Supplement: Supplementary file 2 — Table S1. Primer information. [file ACEL-24-e70022-s001.xlsx]

## Sheet: Sheet1
Table S1. Primer information
Name	Sequence	Comments
Dm Akh Bio1	/5Biosg/AC GAT GTC TAG CAC GCA CAC	Drosophila AKH mRNA pull down
Dm Akh Bio2	/5Biosg/GA ATC GAA GTG GAC CAG CAT	Drosophila AKH mRNA pull down
Dm Akh Bio3	/5Biosg/AG CTG GTC CTG GAA CCT TTT	Drosophila AKH mRNA pull down
Dm Akh1	ACG ATG TCT AGC ACG CAC AC	Drosophila AKH mRNA pull down
Dm Akh1	GAA TCG AAG TGG ACC AGC AT	Drosophila AKH mRNA pull down
Dm Akh3	AGC TGG TCC TGG AAC CTT TT	Drosophila AKH mRNA pull down
Dm Akh F	GCG AAG TCC TCA TTG CAG CCG TG	Drosophila RNA RT-qPCR
Dm Akh R	ACC GAA CGC TTG CCC CAA TCC	Drosophila RNA RT-qPCR
DM Rpl32 F	AGA TCG TGA AGA AGC GCA CCA AG	Drosophila RNA RT-qPCR
DM Rpl32 R	CAC CAG GAA CTT CTT GAA TCC GG	Drosophila RNA RT-qPCR
Dm hpo F	GTT GAC AGC GGC ACA ATG	Drosophila RNA RT-qPCR
Dm hpo R	CCG AAT CGG AGT TGA TTA CC	Drosophila RNA RT-qPCR
Dm foxo F	TCG AGT GCA ATG TCG AGG AG	Drosophila RNA RT-qPCR
Dm foxo R	AGC GGT ATA TTG ATG TCC AGC AG	Drosophila RNA RT-qPCR
Dm S6k F	TGA CCT AGA ACC GGA ATT GTG	Drosophila RNA RT-qPCR
Dm S6k R	TCC TCG CAG AGC TGT ATG G	Drosophila RNA RT-qPCR
Dm Thor F	CCA GAT GCC CGA GGT GTA	Drosophila RNA RT-qPCR
Dm Thor R	AGC CCG CTC GTA GAT AAG TTT	Drosophila RNA RT-qPCR
Dm eIF4E1 F	CGA AAT CAT GGT AGT GTT GGA G	Drosophila RNA RT-qPCR
Dm eIF4E1 R	CGC GCA CGT ATC TGA CAT AA	Drosophila RNA RT-qPCR
Dm Rpl32 F	CGG ATC GAT ATG CTA AGC TGT	Drosophila RNA RT-qPCR
Dm Rpl32 R	CGA CGC ACT CTG TTG TCG	Drosophila RNA RT-qPCR
Dm bsk F	CAC TCA GCA GGA ATT ATT CAC AGA	Drosophila RNA RT-qPCR
Dm bsk R	TTA GAG TGC AGT CGG CCT TT	Drosophila RNA RT-qPCR
Dm cnc F	TTC ACA GAT ATC AAC AGT GTC ATC A	Drosophila RNA RT-qPCR
Dm cnc R	CAG GGG CAA GCG TAT GTA TT	Drosophila RNA RT-qPCR
Dm mdy F	GTACCCACCTCGATTGCTGT	Drosophila RNA RT-qPCR
Dm mdy R	TGCGAGTAGTCGATGGTCAG	Drosophila RNA RT-qPCR
Dm Hsl F	AGATACGCAATGTCCCCAAG	Drosophila RNA RT-qPCR
Dm Hsl R	GCTGTGGTAAGAGGCTGAGG	Drosophila RNA RT-qPCR
Dm Bmm F	CCTTCACCCACTCAAGCATT	Drosophila RNA RT-qPCR
Dm Bmm R	GCCGTGGAGCTAAAAGTCTG	Drosophila RNA RT-qPCR
Dm Mdy F	AGCGTTTATTGGAGGTGGTG	Drosophila RNA RT-qPCR
Dm Mdy R	GATGATTGGGTAGCGCAAGT	Drosophila RNA RT-qPCR
Dm18S F	GCA GTT TGG GGG CAT TAG TA	Drosophila RNA RT-qPCR
Dm18S R	ATT GCT AGC TGG CAT CGT TT	Drosophila RNA RT-qPCR
Mm Gcg Bio1	/5Biosg/AA CAA CAT TGC CAA ACG TCA	Mouse Gcg mRNA pull down
Mm Gcg Bio2	/5Biosg/AT GAA CAC CAA GAG GAA CCG	Mouse Gcg mRNA pull down
Mm Gcg Bio3	/5Biosg/TG AAT TTG AGA GGC ATG CTG	Mouse Gcg mRNA pull down
Mm Gcg1	AAC AAC ATT GCC AAA CGT CA	Mouse Gcg mRNA pull down
Mm Gcg2	ATG AAC ACC AAG AGG AAC CG	Mouse Gcg mRNA pull down
Mm Gcg3	TGA ATT TGA GAG GCA TGC TG	Mouse Gcg mRNA pull down
Mm 18S rRNA F	A C C G C G G T T C T A T T T T G T T G	Mouse RNA RT-qPCR
Mm 18S rRNA R	C C C T C T T A A T C A T G G C C T C A	Mouse RNA RT-qPCR
Mm Gapdh F	AGGTCGGTGTGAACGGATTTG	Mouse RNA RT-qPCR
Mm Gapdh R	TGTAGACCATGTAGTTGAGGTCA	Mouse RNA RT-qPCR
Mm Gcg F	TGA ATG AAG ACA AAC GCC ACT	Mouse RNA RT-qPCR
Mm Gcg R	CCA CTG CAC AAA ATC TTG GGC	Mouse RNA RT-qPCR
Mm Adipoq F	TGTTCCTCTTAATCCTGCCCA	J. Lipid Res. (2020) 61(10) 1328–1340
Mm AdipoqR	CCAACCTGCACAAGTTCCCTT	J. Lipid Res. (2020) 61(10) 1328–1340
Mm Lep F	CAAGCAGTGCCTATCCAGA	J. Lipid Res. (2020) 61(10) 1328–1340
Mm Lep R	AAGCCCAGGAATGAAGTCCA	J. Lipid Res. (2020) 61(10) 1328–1340
Mm Fabp4 F	ACG ACC CCT ACA GCC TGA AT	Mouse RNA RT-qPCR
Mm Fabp4 R	GGC GTG AGG TAA GGA GTG G	Mouse RNA RT-qPCR
Ce cst-1 XbaI F	ATG CTC TAG AAT GCC ACC GTC TAC AGA CAG	primer to clone cst-1 ORF
Ce cst-1 KpnI R	GCA TGG TAC CTG AAG TCG TTT TTT GAT TTC	primer to clone cst-1 ORF
Ce vha-6 HdIII F	TTG AAA GCT TTA CAA AAA TAT TAT TTC AG	primer to clone vha-6 promoter
Ce vha-6 SalI R	GCA TGT CGA CTT TTT ATG GGT TTT GGT AGG	primer to clone vha-6 promoter
