# Supplementary material for: Phosphorylation of an RNA‐Binding Protein Rck/Me31b by Hippo Is Essential for Adipose Tissue Aging
Source: Aging Cell. 2025 Mar 11;24(6):e70022. doi: 10.1111/acel.70022 (PMC12151888; doi:10.1111/acel.70022)
Supplement: Supplementary file 3 — Table S2. Drosophila RNA‐seq data. [file ACEL-24-e70022-s004.xlsx]

## Sheet: Data
Filter: 16509		Fold change			Normalized RC (log2)			Raw Data (RC)			KEGG input				Annotation									Gene information
ID	Gene symbol	Dcg>Hpo/ Dcg+	Dcg>Hpo-Ri/ Dcg+	Dcg>Hpo-Ri/ Dcg>Hpo	Dcg+	Dcg>Hpo	Dcg>Hpo-Ri	Dcg+	Dcg>Hpo	Dcg>Hpo-Ri	Entrez ID	Dcg>Hpo/ Dcg+	Dcg>Hpo-Ri/ Dcg+	Dcg>Hpo-Ri/ Dcg>Hpo	Gene ID	seqnames	start	end	width	strand	FLYBASE ID	gene_biotype	locus_tag	NCBI search
1	CG11023	0.00345254	0.704752	204.126	8.17813	0	7.67331	260	0	209	33155	#1E90FF,black	#E0FFFF,black	#FF0000,black	CG11023	NT_033779.5	7529	9484	1956	+	FBgn0031208	protein_coding	Dmel_CG11023	CG11023
2	l(2)gl	2.1977	0.836491	0.380621	7.80154	8.93754	7.54396	200	528	191	33156	#FF6347,black		#87CEEB,black	l(2)gl	NT_033779.5	9839	21376	11538	-	FBgn0002121	protein_coding	Dmel_CG2671	l(2)gl
3	Ir21a	0.363636	0.884312	2.43186	3.94666	2.48723	3.76929	13	5	13	33157	#87CEEB,black		#FF6347,black	Ir21a	NT_033779.5	21823	25155	3333	-	FBgn0031209	protein_coding	Dmel_CG2657	Ir21a
4	CR43609	0.363636	0.884312	2.43186	3.94666	2.48723	3.76929	13	5	13	12797867	#87CEEB,black		#FF6347,black	CR43609	NT_033779.5	21952	24237	2286	+	FBgn0263584	ncRNA	Dmel_CR43609	CR43609
5	Cda5	0.429665	0.110683	0.257603	6.94334	5.72463	3.76785	110	56	13	33158	#87CEEB,black	#1E90FF,black	#87CEEB,black	Cda5	NT_033779.5	25402	65404	40003	-	FBgn0051973	protein_coding	Dmel_CG31973	Cda5
6	CR45339	1.85106	10.4562	5.64876	0.0391202	0.92747	3.4254	0	1	10	19834983	#FFA07A,black	#FF0000,black	#FF4500,black	CR45339	NT_033779.5	65999	66242	244	+	FBgn0266878	ncRNA	Dmel_CR45339	CR45339
7	CR45340	0.371889	0.385409	1.03635	2.9296	1.50254	1.55406	6	2	2	19835538	#87CEEB,black	#87CEEB,black		CR45340	NT_033779.5	66318	66524	207	+	FBgn0266879	ncRNA	Dmel_CR45340	CR45340
8	dbr	1.06573	0.908366	0.852339	6.918	7.00985	6.77935	108	138	112	33161				dbr	NT_033779.5	66482	71390	4909	+	FBgn0067779	protein_coding	Dmel_CG11371	dbr
9	CR44987	0.957946	0.62263	0.649963	7.87143	7.80945	7.18788	210	241	149	19835103		#B0E0E6,black	#B0E0E6,black	CR44987	NT_033779.5	71039	73836	2798	-	FBgn0266322	ncRNA	Dmel_CR44987	CR44987
10	galectin	0.92034	0.841428	0.914257	10.5949	10.4751	10.3458	1392	1535	1338	33162				galectin	NT_033779.5	71757	76211	4455	+	FBgn0031213	protein_coding	Dmel_CG11372	galectin
11	CG11374	0.271296	0.232488	0.856952	6.23499	4.35292	4.13021	67	21	17	33163	#87CEEB,black	#00BFFF,black		CG11374	NT_033779.5	76348	77783	1436	+	FBgn0031214	protein_coding	Dmel_CG11374	CG11374
12	net	1.1478	0.0883559	0.0769787	5.05241	5.25128	1.55188	29	40	2	45339		#1E90FF,black	#1E90FF,black	net	NT_033779.5	82421	87387	4967	-	FBgn0002931	protein_coding	Dmel_CG11450	net
13	Zir	1.02338	0.957558	0.935685	7.16124	7.19457	7.09867	128	157	140	33165				Zir	NT_033779.5	94739	102086	7348	+	FBgn0031216	protein_coding	Dmel_CG11376	Zir
14	CG11377	0.968879	0.634334	0.654709	8.99934	8.95372	8.34265	460	534	333	33166		#B0E0E6,black	#B0E0E6,black	CG11377	NT_033779.5	102380	104142	1763	+	FBgn0031217	protein_coding	Dmel_CG11377	CG11377
15	Nhe1	0.927543	0.588123	0.634066	8.23262	8.12411	7.46682	270	300	181	33167		#B0E0E6,black	#B0E0E6,black	Nhe1	NT_033779.5	103962	106732	2771	-	FBgn0026787	protein_coding	Dmel_CG12178	Nhe1
16	Sam-S	0.862533	0.4638	0.537719	10.6103	10.397	9.50192	1407	1454	745	48552		#87CEEB,black	#B0E0E6,black	Sam-S	NT_033779.5	106903	114432	7530	+	FBgn0005278	protein_coding	Dmel_CG2674	Sam-S
17	CG11455	1.11211	0.749059	0.673549	11.5882	11.7415	11.1714	2772	3694	2372			#E0FFFF,black	#E0FFFF,black	CG11455
18	CG13694	1.67748	0.502289	0.29943	4.95389	5.70019	3.96048	27	55	15	33169	#FFA07A,black	#B0E0E6,black	#87CEEB,black	CG13694	NT_033779.5	115365	116488	1124	-	FBgn0031219	protein_coding	Dmel_CG13694	CG13694
19	CG4822	0.460406	0.965993	2.09813	12.8791	11.7601	12.8292	6784	3742	7487	33170	#87CEEB,black		#FF6347,black	CG4822	NT_033779.5	116970	121754	4785	-	FBgn0031220	protein_coding	Dmel_CG4822	CG4822
20	CG3164	0.811291	0.698303	0.860732	11.6343	11.3326	11.1162	2862	2782	2283	33171		#E0FFFF,black		CG3164	NT_033779.5	122624	130791	8168	-	FBgn0025683	protein_coding	Dmel_CG3164	CG3164
21	CR44969	0.68737	0.651746	0.948173	11.1967	10.6559	10.5791	2113	1740	1573	19835409	#E0FFFF,black	#B0E0E6,black		CR44969	NT_033779.5	122837	124031	1195	+	FBgn0266304	ncRNA	Dmel_CR44969	CR44969
22	Gs1	0.6106	2.00791	3.28843	14.4309	13.7192	15.4365	19890	14552	45629	33172	#B0E0E6,black	#FF6347,black	#FF6347,black	Gs1	NT_033779.5	132077	134472	2396	+	FBgn0001142	protein_coding	Dmel_CG2718	Gs1
23	CR44185	0.639804	3.37479	5.27472	6.48968	5.84539	8.24448	80	61	311	14462644	#B0E0E6,black	#FF6347,black	#FF4500,black	CR44185	NT_033779.5	135402	136128	727	+	FBgn0265074	ncRNA	Dmel_CR44185	CR44185
24	CR44186	0.355497	1.11333	3.13175	4.39095	2.89886	4.54583	18	7	23	14462645	#87CEEB,black		#FF6347,black	CR44186	NT_033779.5	136144	136701	558	+	FBgn0265075	ncRNA	Dmel_CR44186	CR44186
25	CG31975	0.607705	0.622653	1.0246	6.10255	5.38399	5.41905	61	44	43	319052	#B0E0E6,black	#B0E0E6,black		CG31975	NT_033779.5	138384	140992	2609	-	FBgn0051975	protein_coding	Dmel_CG31975	CG31975
26	CG31976	0.578801	0.574512	0.99259	5.92928	5.14042	5.12969	54	37	35		#B0E0E6,black	#B0E0E6,black		CG31976
27	CG31974	0.649473	0.796079	1.22573	6.39694	5.77428	6.06792	75	58	68	33174	#B0E0E6,black	#E0FFFF,black		CG31974	NT_033779.5	141077	143091	2015	-	FBgn0051974	protein_coding	Dmel_CG31974	CG31974
28	CG11454	0.863904	1.00303	1.16104	6.64138	6.43032	6.64574	89	92	102	33175				CG11454	NT_033779.5	143323	144227	905	+	FBgn0031224	protein_coding	Dmel_CG11454	CG11454
29	CG42399	1.51104	1.62661	1.07649	4.4676	5.06314	5.16947	19	35	36	33176	#FFA07A,black	#FFA07A,black		CG42399	NT_033779.5	144231	153300	9070	-	FBgn0259818	protein_coding	Dmel_CG42399	CG42399
30	CG3709	0.5882	0.61576	1.04685	5.05234	4.28672	4.35278	29	20	20	33178	#B0E0E6,black	#B0E0E6,black		CG3709	NT_033779.5	153539	155305	1767	-	FBgn0031227	protein_coding	Dmel_CG3709	CG3709
31	CG3436	0.920514	1.11126	1.20722	8.75803	8.63854	8.91022	389	429	494	33180				CG3436	NT_033779.5	156029	157666	1638	+	FBgn0031229	protein_coding	Dmel_CG3436	CG3436
32	CG33635	0.61588	1.11449	1.80959	6.98269	6.28341	7.13907	113	83	144	3772540	#B0E0E6,black		#FFA07A,black	CG33635	NT_033779.5	157836	158664	829	-	FBgn0053635	protein_coding	Dmel_CG33635	CG33635
33	spen	1.1719	1.1117	0.948627	10.8047	11.0335	10.9575	1610	2261	2045	44205				spen	NT_033779.5	159032	203397	44366	+	FBgn0016977	protein_coding	Dmel_CG18497	spen
34	mRpL10	0.652992	0.82058	1.25665	7.5931	6.97824	7.30781	173	135	162	33182	#B0E0E6,black		#FFE4B3,black	mRpL10	NT_033779.5	203779	204782	1004	+	FBgn0031231	protein_coding	Dmel_CG11488	mRpL10
35	CG11617	0.664761	0.882784	1.32797	7.1943	6.60521	7.01443	131	104	132	33183	#B0E0E6,black		#FFE4B3,black	CG11617	NT_033779.5	204743	207297	2555	-	FBgn0031232	protein_coding	Dmel_CG11617	CG11617
36	Tbc1d15-17	1.17387	1.38824	1.18261	6.62545	6.85673	7.09871	88	124	140	33184		#FFE4B3,black		Tbc1d15-17	NT_033779.5	207179	210725	3547	+	FBgn0031233	protein_coding	Dmel_CG11490	Tbc1d15-17
37	kis	1.10435	0.94423	0.855012	10.0289	10.1721	9.94615	940	1244	1014	33185				kis	NT_033779.5	210735	250823	40089	-	FBgn0266557	protein_coding	Dmel_CG3696	kis
38	CR44220	1	1	1	0	0	0	0	0	0	14462646				CR44220	NT_033779.5	219651	220050	400	+	FBgn0265151	ncRNA	Dmel_CR44220	CR44220
39	CR44222	1	1	1	0	0	0	0	0	0	14462647				CR44222	NT_033779.5	223519	224708	1190	+	FBgn0265153	ncRNA	Dmel_CR44222	CR44222
40	CR44221	0.854587	0.890815	1.04239	2.93835	2.71165	2.77155	6	6	6	14462648				CR44221	NT_033779.5	228037	228588	552	+	FBgn0265152	ncRNA	Dmel_CR44221	CR44221
41	snoRNA:kis-a	1.92479	0.993151	0.51598	0.0099143	0.954614	0	0	1	0	12797868	#FFA07A,black		#B0E0E6,black	snoRNA:kis-a	NT_033779.5	232166	232253	88	-	FBgn0263465	snoRNA	Dmel_CR43580	snoRNA:kis-a
42	CG13693	0.078748	0.878593	11.157	5.57297	1.90636	5.38624	42	3	42	33187	#1E90FF,black		#FF0000,black	CG13693	NT_033779.5	232487	234208	1722	+	FBgn0031235	protein_coding	Dmel_CG13693	CG13693
43	CR44218	1.49492	0.831634	0.556307	4.31416	4.89423	4.04818	17	31	16	14462649	#FFE4B3,black		#B0E0E6,black	CR44218	NT_033779.5	248909	249812	904	+	FBgn0265149	ncRNA	Dmel_CR44218	CR44218
44	Rpp30	0.898301	0.773896	0.861511	6.7041	6.54937	6.33431	93	100	82	44392		#E0FFFF,black		Rpp30	NT_033779.5	251039	252373	1335	-	FBgn0283652	protein_coding	Dmel_CG11606	Rpp30
45	CG3645	1.20249	1.23763	1.02922	5.43337	5.6994	5.74095	38	55	54	33190				CG3645	NT_033779.5	252589	271744	19156	-	FBgn0031238	protein_coding	Dmel_CG3645	CG3645
46	CG17075	2.22271	0.88583	0.398537	3.13745	4.28977	2.96256	7	20	7	33191	#FF6347,black		#87CEEB,black	CG17075	NT_033779.5	259949	267505	7557	-	FBgn0031239	protein_coding	Dmel_CG17075	CG17075
47	CR44219	0.183794	1.43601	7.81311	2.44384	0	2.9659	4	0	7	14462650	#00BFFF,black	#FFE4B3,black	#FF4500,black	CR44219	NT_033779.5	262203	263003	801	+	FBgn0265150	ncRNA	Dmel_CR44219	CR44219
48	CG3345	0.00543103	0.427673	78.7462	7.52456	0	6.29914	165	0	80	33192	#1E90FF,black	#87CEEB,black	#FF0000,black	CG3345	NT_033779.5	269088	271626	2539	+	FBgn0031240	protein_coding	Dmel_CG3345	CG3345
49	mbm	2.82584	1.3417	0.474796	4.39389	5.89257	4.81795	18	63	28	33194	#FF6347,black	#FFE4B3,black	#87CEEB,black	mbm	NT_033779.5	271912	273715	1804	-	FBgn0086912	protein_coding	Dmel_CG11604	mbm
50	CG11555	1.05699	1.21556	1.15002	7.34986	7.42982	7.63148	146	185	203	33193				CG11555	NT_033779.5	273836	274766	931	+	FBgn0086856	protein_coding	Dmel_CG11555	CG11555
51	CG17078	1.53258	1.41201	0.921325	6.31943	6.9354	6.81718	71	131	115	33195	#FFA07A,black	#FFE4B3,black		CG17078	NT_033779.5	274740	278234	3495	-	FBgn0086855	protein_coding	Dmel_CG17078	CG17078
52	smo	0.955257	1.06407	1.11391	6.76441	6.69837	6.854	97	111	118	33196				smo	NT_033779.5	277582	282167	4586	+	FBgn0003444	protein_coding	Dmel_CG11561	smo
53	CG11601	0.876602	0.784781	0.895253	7.80853	7.61853	7.45889	201	211	180	33197		#E0FFFF,black		CG11601	NT_033779.5	281670	283269	1600	-	FBgn0031244	protein_coding	Dmel_CG11601	CG11601
54	CG3625	1.24047	0.737444	0.594488	12.1372	12.4481	11.6978	4056	6029	3417	33198		#E0FFFF,black	#B0E0E6,black	CG3625	NT_033779.5	283385	291795	8411	-	FBgn0031245	protein_coding	Dmel_CG3625	CG3625
55	Amnionless	11.4789	1.13755	0.099099	5.35837	8.87928	5.54429	36	507	47	33199	#FF0000,black		#1E90FF,black	Amnionless	NT_033779.5	287252	289144	1893	-	FBgn0025686	protein_coding	Dmel_CG11592	Amnionless
56	CG11562	0.464179	1.05012	2.26231	7.568	6.46076	7.63856	170	94	204	33200	#87CEEB,black		#FF6347,black	CG11562	NT_033779.5	292419	293222	804	+	FBgn0031247	protein_coding	Dmel_CG11562	CG11562
57	U2af38	0.887063	1.09615	1.23571	9.60617	9.43328	9.73862	701	745	878	33201				U2af38	NT_033779.5	292959	294681	1723	-	FBgn0017457	protein_coding	Dmel_CG3582	U2af38
58	Hop	1.00958	1.05087	1.0409	9.26454	9.27829	9.33612	553	669	664	32080				Hop	NC_004354.4	11360930	11368098	7169	-	FBgn0004864	protein_coding	Dmel_CG1594	Hop
59	Pi3K21B	1.2782	1.92774	1.50816	7.50794	7.86205	8.45484	163	250	360	33203	#FFE4B3,black	#FFA07A,black	#FFA07A,black	Pi3K21B	NT_033779.5	297880	305233	7354	+	FBgn0020622	protein_coding	Dmel_CG2699	Pi3K21B
60	Plc21C	1.12462	1.02427	0.910771	8.83722	9.00666	8.87182	411	554	481	33204				Plc21C	NT_033779.5	305935	355566	49632	+	FBgn0004611	protein_coding	Dmel_CG4574	Plc21C
61	CR43719	1	1	1	0	0	0	0	0	0	14462651				CR43719	NT_033779.5	308537	309348	812	-	FBgn0263872	ncRNA	Dmel_CR43719	CR43719
62	CG11912	0.102333	0.102333	1	3.28866	0	0	8	0	0	33205	#1E90FF,black	#1E90FF,black		CG11912	NT_033779.5	318362	319259	898	-	FBgn0031248	protein_coding	Dmel_CG11912	CG11912
63	CG11911	0.244618	0.134258	0.548849	6.31735	4.28595	3.42043	71	20	10	33206	#00BFFF,black	#00BFFF,black	#B0E0E6,black	CG11911	NT_033779.5	320279	321248	970	-	FBgn0031249	protein_coding	Dmel_CG11911	CG11911
64	CG33127	15.4458	0.970791	0.0628516	0.0427669	3.99191	0	0	16	0	318893	#FF0000,black		#1E90FF,black	CG33127	NT_033779.5	322101	323091	991	+	FBgn0053127	protein_coding	Dmel_CG33127	CG33127
65	CG43755	0.067268	1.76353	26.2165	8.31042	4.41649	9.12889	285	22	575	319026	#1E90FF,black	#FFA07A,black	#FF0000,black	CG43755	NT_033779.5	325522	329761	4240	-	FBgn0264086	protein_coding	Dmel_CG43755	CG43755
66	CG31921	0.00347871	1.37279	394.625	8.16723	0	8.62434	258	0	405	319027	#1E90FF,black	#FFE4B3,black	#FF0000,black	CG31921	NT_033779.5	329910	332335	2426	-	FBgn0051921	protein_coding	Dmel_CG31921	CG31921
67	Ent1	0.827831	0.605326	0.731219	10.5411	10.2685	9.81687	1341	1330	927	33207		#B0E0E6,black	#E0FFFF,black	Ent1	NT_033779.5	355565	357874	2310	-	FBgn0031250	protein_coding	Dmel_CG11907	Ent1
68	CR45367	0.849411	0.549056	0.646396	10.1481	9.91259	9.28308	1021	1039	640	19835000		#B0E0E6,black	#B0E0E6,black	CR45367	NT_033779.5	355663	356891	1229	+	FBgn0266907	ncRNA	Dmel_CR45367	CR45367
69	CR45366	0.472383	1.39306	2.94901	1.08197	0	1.56023	1	0	2	19835501	#87CEEB,black	#FFE4B3,black	#FF6347,black	CR45366	NT_033779.5	357329	358174	846	+	FBgn0266906	ncRNA	Dmel_CR45366	CR45366
70	al	23.3615	19.7411	0.845028	0.0503121	4.59637	4.35344	0	25	20	33208	#FF0000,black	#FF0000,black		al	NT_033779.5	378112	387439	9328	+	FBgn0000061	protein_coding	Dmel_CG3935	al
71	CR43718	0.311757	0.918225	2.94532	1.68151	0	1.55843	2	0	2	14462652	#87CEEB,black		#FF6347,black	CR43718	NT_033779.5	396120	396571	452	+	FBgn0263871	ncRNA	Dmel_CR43718	CR43718
72	CG4213	0.624473	0.654358	1.04786	6.03091	5.35163	5.41907	58	43	43	33209	#B0E0E6,black	#B0E0E6,black		CG4213	NT_033779.5	396595	402198	5604	-	FBgn0031251	protein_coding	Dmel_CG4213	CG4213
73	RpI135	1.29797	0.959561	0.739277	4.60483	4.98109	4.54527	21	33	23	33210	#FFE4B3,black		#E0FFFF,black	RpI135	NT_033779.5	404285	407969	3685	+	FBgn0003278	protein_coding	Dmel_CG4033	RpI135
74	AP-2alpha	1.02881	1.07737	1.0472	9.26714	9.30812	9.37465	554	683	682	33211				AP-2alpha	NT_033779.5	408030	414777	6748	-	FBgn0264855	protein_coding	Dmel_CG4260	AP-2alpha
75	ebi	0.992834	1.23074	1.23962	8.13922	8.12885	8.43875	253	301	356	33212				ebi	NT_033779.5	415067	418536	3470	+	FBgn0263933	protein_coding	Dmel_CG4063	ebi
76	CG13690	1.70489	2.12634	1.2472	6.37853	7.14822	7.46691	74	152	181	33213	#FFA07A,black	#FF6347,black		CG13690	NT_033779.5	418434	419652	1219	-	FBgn0031252	protein_coding	Dmel_CG13690	CG13690
77	RpLP1	1.17494	1.27678	1.08668	16.8951	17.1277	17.2476	109765	154533	160115	33214		#FFE4B3,black		RpLP1	NT_033779.5	419952	420864	913	+	FBgn0002593	protein_coding	Dmel_CG4087	RpLP1
78	CG11885	0.668445	1.23225	1.84346	9.27232	8.6912	9.57362	556	445	783	33215	#E0FFFF,black		#FFA07A,black	CG11885	NT_033779.5	420895	421450	556	-	FBgn0031253	protein_coding	Dmel_CG11885	CG11885
79	CG13692	1.17354	0.609194	0.519106	1.68956	1.92043	0.974532	2	3	1	33216		#B0E0E6,black	#B0E0E6,black	CG13692	NT_033779.5	421771	422489	719	+	FBgn0031254	protein_coding	Dmel_CG13692	CG13692
80	BBS8	0.313145	0.616619	1.96911	1.6751	0	0.977547	2	0	1	33217	#87CEEB,black	#B0E0E6,black	#FFA07A,black	BBS8	NT_033779.5	422873	425321	2449	+	FBgn0031255	protein_coding	Dmel_CG13691	BBS8
81	ex	1.95831	1.50234	0.767162	6.27885	7.24846	6.86606	69	163	119	33218	#FFA07A,black	#FFA07A,black	#E0FFFF,black	ex	NT_033779.5	431227	448701	17475	+	FBgn0004583	protein_coding	Dmel_CG4114	ex
82	CR43717	0.231364	1.13208	4.89305	2.11176	0	2.29073	3	0	4	14462653	#00BFFF,black		#FF4500,black	CR43717	NT_033779.5	439539	440104	566	+	FBgn0263870	ncRNA	Dmel_CR43717	CR43717
83	crq	1.58473	1.15885	0.731259	9.73772	10.402	9.95041	768	1459	1017	33219	#FFA07A,black		#E0FFFF,black	crq	NT_033779.5	448254	453024	4771	-	FBgn0015924	protein_coding	Dmel_CG4280	crq
84	CG4164	1.48646	0.918292	0.617771	6.85032	7.4222	6.72734	103	184	108		#FFE4B3,black		#B0E0E6,black	CG4164
85	CG4133	2.67833	0.0430475	0.0160725	4.53793	5.95926	0	20	66	0	33221	#FF6347,black	#1E90FF,black	#1E90FF,black	CG4133	NT_033779.5	455531	458745	3215	+	FBgn0031257	protein_coding	Dmel_CG4133	CG4133
86	CG4297	1.05863	0.758229	0.716238	8.80532	8.88752	8.40603	402	510	348	33222		#E0FFFF,black	#E0FFFF,black	CG4297	NT_033779.5	458876	472200	13325	-	FBgn0031258	protein_coding	Dmel_CG4297	CG4297
87	MED15	0.655859	0.567909	0.865902	6.60857	6.00003	5.79231	87	68	56	33223	#B0E0E6,black	#B0E0E6,black		MED15	NT_033779.5	473013	476170	3158	+	FBgn0027592	protein_coding	Dmel_CG4184	MED15
88	ush	1.76788	1.14196	0.64595	6.9574	7.77942	7.14892	111	236	145	33225	#FFA07A,black		#B0E0E6,black	ush	NT_033779.5	476220	540560	64341	+	FBgn0003963	protein_coding	Dmel_CG2762	ush
89	cbt	0.927716	0.520383	0.56093	8.74682	8.63858	7.80447	386	429	229	33224		#B0E0E6,black	#B0E0E6,black	cbt	NT_033779.5	476446	479688	3243	-	FBgn0043364	protein_coding	Dmel_CG4427	cbt
90	lwr	1.17943	0.867706	0.735698	11.3165	11.5546	11.1118	2296	3245	2276	33226			#E0FFFF,black	lwr	NT_033779.5	540599	542580	1982	-	FBgn0010602	protein_coding	Dmel_CG3018	lwr
91	Spp	1.45951	0.540317	0.370204	9.47275	10.0182	8.58463	639	1118	394	33227	#FFE4B3,black	#B0E0E6,black	#87CEEB,black	Spp	NT_033779.5	542786	544653	1868	-	FBgn0031260	protein_coding	Dmel_CG11840	Spp
92	Ets21C	0.620474	2.33468	3.76273	9.90746	9.2189	11.1307	864	642	2306	33229	#B0E0E6,black	#FF6347,black	#FF6347,black	Ets21C	NT_033779.5	544925	552923	7999	-	FBgn0005660	protein_coding	Dmel_CG2914	Ets21C
93	nAChRbeta3	0.595538	2.26021	3.79523	9.03038	8.28264	10.2068	470	335	1215	33228	#B0E0E6,black	#FF6347,black	#FF6347,black	nAChRbeta3	NT_033779.5	545129	547096	1968	+	FBgn0031261	protein_coding	Dmel_CG11822	nAChRbeta3
94	rempA	1.08319	0.556845	0.514079	5.50506	5.62035	4.66041	40	52	25	33230		#B0E0E6,black	#B0E0E6,black	rempA	NT_033779.5	553742	560310	6569	-	FBgn0260933	protein_coding	Dmel_CG11838	rempA
95	CG2789	1.57083	0.99821	0.635465	9.96147	10.613	9.95889	897	1689	1023		#FFA07A,black		#B0E0E6,black	CG2789
96	CG11835	6.14853	1.38932	0.22596	2.9463	5.56654	3.42068	6	50	10	33232	#FF4500,black	#FFE4B3,black	#00BFFF,black	CG11835	NT_033779.5	560568	563819	3252	-	FBgn0031264	protein_coding	Dmel_CG11835	CG11835
97	CG2794	0.901112	0.827794	0.918637	6.64132	6.4911	6.36866	89	96	84	33233				CG2794	NT_033779.5	564163	566472	2310	+	FBgn0031265	protein_coding	Dmel_CG2794	CG2794
98	Nle	1.10851	0.876383	0.790596	6.67316	6.82178	6.48279	91	121	91	33234			#E0FFFF,black	Nle	NT_033779.5	566366	568121	1756	-	FBgn0021874	protein_coding	Dmel_CG2863	Nle
99	CG2807	0.888034	1.12713	1.26924	7.30999	7.13867	7.48264	142	151	183	33235			#FFE4B3,black	CG2807	NT_033779.5	568340	572907	4568	+	FBgn0031266	protein_coding	Dmel_CG2807	CG2807
100	Ipk2	1.16324	0.876843	0.753794	6.149	6.36715	5.95939	63	88	63	33236			#E0FFFF,black	Ipk2	NT_033779.5	573033	574264	1232	-	FBgn0031267	protein_coding	Dmel_CG13688	Ipk2
101	cold	1.66053	1.55402	0.935859	6.37844	7.11008	7.01444	74	148	132	33237	#FFA07A,black	#FFA07A,black		cold	NT_033779.5	574291	575734	1444	+	FBgn0031268	protein_coding	Dmel_CG2813	cold
102	Ptth	2.40964	2.44262	1.01369	5.54118	6.81	6.82961	41	120	116	33238	#FF6347,black	#FF6347,black		Ptth	NT_033779.5	575711	576896	1186	-	FBgn0013323	protein_coding	Dmel_CG13687	Ptth
103	Pph13	1	1	1	0	0	0	0	0	0	33239				Pph13	NT_033779.5	577486	579549	2064	+	FBgn0023489	protein_coding	Dmel_CG2819	Pph13
104	Gsc	0.0911667	0.977711	10.7244	3.45535	0	3.42283	9	0	10	33240	#1E90FF,black		#FF0000,black	Gsc	NT_033779.5	583540	594685	11146	-	FBgn0010323	protein_coding	Dmel_CG2851	Gsc
105	CG13689	0.429647	1.43346	3.33638	6.35865	5.13987	6.87816	73	37	120	33241	#87CEEB,black	#FFE4B3,black	#FF6347,black	CG13689	NT_033779.5	602813	604430	1618	+	FBgn0031270	protein_coding	Dmel_CG13689	CG13689
106	CR43648	0.0607693	0.296542	4.8798	4.04051	0	2.28682	14	0	4	14462654	#1E90FF,black	#87CEEB,black	#FF4500,black	CR43648	NT_033779.5	605914	606412	499	+	FBgn0263657	ncRNA	Dmel_CR43648	CR43648
107	CR43649	0.977032	7.64808	7.82787	0.0335224	0	2.96862	0	0	7	14462655		#FF4500,black	#FF4500,black	CR43649	NT_033779.5	608340	609134	795	-	FBgn0263658	ncRNA	Dmel_CR43649	CR43649
108	lectin-21Cb	1	1	1	0	0	0	0	0	0	33242				lectin-21Cb	NT_033779.5	620298	621201	904	-	FBgn0040106	protein_coding	Dmel_CG13686	lectin-21Cb
109	CR44797	1	1	1	0	0	0	0	0	0	19836232				CR44797	NT_033779.5	623107	623665	559	+	FBgn0266032	ncRNA	Dmel_CR44797	CR44797
110	CR44798	1	1	1	0	0	0	0	0	0	19835090				CR44798	NT_033779.5	623900	624323	424	-	FBgn0266033	ncRNA	Dmel_CR44798	CR44798
111	lectin-21Ca	1	1	1	0	0	0	0	0	0	53552				lectin-21Ca	NT_033779.5	624617	625556	940	+	FBgn0040107	protein_coding	Dmel_CG2826	lectin-21Ca
112	CG2839	0.0505328	0.311125	6.1569	5.23078	0.924142	3.54635	33	1	11	33244	#1E90FF,black	#87CEEB,black	#FF4500,black	CG2839	NT_033779.5	625652	628200	2549	+	FBgn0031273	protein_coding	Dmel_CG2839	CG2839
113	CR45369	1	1	1	0	0	0	0	0	0	19835154				CR45369	NT_033779.5	628729	629052	324	+	FBgn0266909	ncRNA	Dmel_CR45369	CR45369
114	ds	1.68312	1.96529	1.16764	3.84367	4.59481	4.81841	12	25	28	33245	#FFA07A,black	#FFA07A,black		ds	NT_033779.5	640013	714983	74971	-	FBgn0284247	protein_coding	Dmel_CG17941	ds
115	CR44988	0.988352	2.9199	2.95431	0.0169033	0	1.56282	0	0	2	19836079		#FF6347,black	#FF6347,black	CR44988	NT_033779.5	710568	715307	4740	+	FBgn0266323	ncRNA	Dmel_CR44988	CR44988
116	Hsp60B	0.017922	1.19921	66.9126	9.02104	3.21892	9.28312	467	9	640	48572	#1E90FF,black		#FF0000,black	Hsp60B	NT_033779.5	728362	730564	2203	+	FBgn0011244	protein_coding	Dmel_CG2830	Hsp60B
117	Eaat2	22.5735	2.83883	0.125759	0.0469299	4.54349	1.55223	0	24	2	33247	#FF0000,black	#FF6347,black	#00BFFF,black	Eaat2	NT_033779.5	737212	744395	7184	-	FBgn0026438	protein_coding	Dmel_CG3159	Eaat2
118	GABA-B-R3	0.23446	0.485624	2.07124	3.59163	1.49905	2.54954	10	2	5	33248	#00BFFF,black	#87CEEB,black	#FF6347,black	GABA-B-R3	NT_033779.5	749945	762399	12455	+	FBgn0031275	protein_coding	Dmel_CG3022	GABA-B-R3
119	CR44614	1	1	1	0	0	0	0	0	0	19835404				CR44614	NT_033779.5	772514	773093	580	+	FBgn0265825	ncRNA	Dmel_CR44614	CR44614
120	CG12506	1.92479	0.993151	0.51598	0.0099143	0.954614	0	0	1	0	33249	#FFA07A,black		#B0E0E6,black	CG12506	NT_033779.5	773547	774017	471	+	FBgn0031276	protein_coding	Dmel_CG12506	CG12506
121	CG13946	14.5513	0.971223	0.066745	0.0421256	3.9052	0	0	15	0	50198	#FF0000,black		#1E90FF,black	CG13946	NT_033779.5	776536	776941	406	+	FBgn0040725	protein_coding	Dmel_CG13946	CG13946
122	CG13947	11.2655	0.0132548	0.00117658	6.23734	9.73118	0	67	916	0	33250	#FF0000,black	#1E90FF,black	#1E90FF,black	CG13947	NT_033779.5	779173	779655	483	+	FBgn0031277	protein_coding	Dmel_CG13947	CG13947
123	Gr21a	1	1	1	0	0	0	0	0	0	33251				Gr21a	NT_033779.5	780482	782885	2404	+	FBgn0041250	protein_coding	Dmel_CG13948	Gr21a
124	CG3544	0.0752506	0.761495	10.1195	5.63851	1.90635	5.24541	44	3	38	33252	#1E90FF,black	#E0FFFF,black	#FF0000,black	CG3544	NT_033779.5	784336	788776	4441	+	FBgn0031279	protein_coding	Dmel_CG3544	CG3544
125	Pkg21D	2.31311	0.330786	0.143005	4.14381	5.35365	2.54778	15	43	5	33253	#FF6347,black	#87CEEB,black	#00BFFF,black	Pkg21D	NT_033779.5	786153	790798	4646	-	FBgn0000442	protein_coding	Dmel_CG3324	Pkg21D
126	CR45259	0.229497	2.91064	12.6827	2.12345	0	3.66479	3	0	12	19835966	#00BFFF,black	#FF6347,black	#FF0000,black	CR45259	NT_033779.5	799856	800323	468	+	FBgn0266797	ncRNA	Dmel_CR45259	CR45259
127	Nnf1b	1.42064	1.33452	0.939381	2.71687	3.22342	3.1332	5	9	8	318874	#FFE4B3,black	#FFE4B3,black		Nnf1b	NT_033779.5	810577	811531	955	+	FBgn0051658	protein_coding	Dmel_CG31658	Nnf1b
128	Dbp21E2	0.874453	1.3018	1.4887	6.19352	5.99997	6.57402	65	68	97	33254		#FFE4B3,black	#FFE4B3,black	Dbp21E2	NT_033779.5	811584	813380	1797	+	FBgn0086130	protein_coding	Dmel_CG3561	Dbp21E2
129	Saf6	1.29347	1.47528	1.14056	5.6079	5.97915	6.16889	43	67	73	33255	#FFE4B3,black	#FFE4B3,black		Saf6	NT_033779.5	813314	815950	2637	-	FBgn0031281	protein_coding	Dmel_CG3883	Saf6
130	Pex12	1.08551	1.0416	0.959543	7.13871	7.25709	7.19751	126	164	150	33256				Pex12	NT_033779.5	815993	818096	2104	+	FBgn0031282	protein_coding	Dmel_CG3639	Pex12
131	CG15880	0.946139	1.06634	1.12705	6.87772	6.79784	6.97039	105	119	128	33257				CG15880	NT_033779.5	816994	817950	957	-	FBgn0031283	protein_coding	Dmel_CG15880	CG15880
132	CG3876	0.992544	1.1775	1.18634	6.73468	6.72388	6.9704	95	113	128	33258				CG3876	NT_033779.5	818079	819508	1430	-	FBgn0031284	protein_coding	Dmel_CG3876	CG3876
133	Clp	1.07132	1.10526	1.03168	5.79237	5.89176	5.93676	49	63	62	33259				Clp	NT_033779.5	819964	821209	1246	+	FBgn0015621	protein_coding	Dmel_CG3642	Clp
134	CG3662	1.49188	1.04019	0.697234	11.793	12.3702	11.8499	3195	5712	3797	33260	#FFE4B3,black		#E0FFFF,black	CG3662	NT_033779.5	821289	824337	3049	+	FBgn0031285	protein_coding	Dmel_CG3662	CG3662
135	CG3862	1.25343	0.995616	0.794313	6.93126	7.25715	6.92492	109	164	124	33261	#FFE4B3,black		#E0FFFF,black	CG3862	NT_033779.5	824329	825861	1533	-	FBgn0031286	protein_coding	Dmel_CG3862	CG3862
136	dock	0.274567	1.07402	3.91167	6.00627	4.14151	6.10929	57	18	70	33262	#87CEEB,black		#FF6347,black	dock	NT_033779.5	825969	833241	7273	+	FBgn0010583	protein_coding	Dmel_CG3727	dock
137	drongo	0.521774	1.86228	3.56913	10.2317	9.29323	11.1288	1082	676	2303	33263	#B0E0E6,black	#FFA07A,black	#FF6347,black	drongo	NT_033779.5	833584	851071	17488	-	FBgn0020304	protein_coding	Dmel_CG3365	drongo
138	CR44060	0.699148	2.06827	2.95827	9.05769	8.54135	10.1061	479	401	1133	14462656	#E0FFFF,black	#FF6347,black	#FF6347,black	CR44060	NT_033779.5	850702	851163	462	+	FBgn0264869	ncRNA	Dmel_CR44060	CR44060
139	CG4291	0.849401	0.939847	1.10648	7.62599	7.3905	7.53648	177	180	190	33264				CG4291	NT_033779.5	851251	852730	1480	-	FBgn0031287	protein_coding	Dmel_CG4291	CG4291
140	kraken	0.927994	0.705479	0.760219	9.06959	8.96178	8.56627	483	537	389	33265		#E0FFFF,black	#E0FFFF,black	kraken	NT_033779.5	852768	854539	1772	+	FBgn0020545	protein_coding	Dmel_CG3943	kraken
141	CG13949	0.0572189	0.850804	14.8693	5.05159	0.924222	4.81849	29	1	28	33266	#1E90FF,black		#FF0000,black	CG13949	NT_033779.5	855337	856639	1303	+	FBgn0031288	protein_coding	Dmel_CG13949	CG13949
142	CR45345	1	1	1	0	0	0	0	0	0	19835464				CR45345	NT_033779.5	857403	860079	2677	+	FBgn0266884	ncRNA	Dmel_CR45345	CR45345
143	CG13950	1.1421	0.0250988	0.021976	5.31624	5.50793	0	35	48	0	33267		#1E90FF,black	#1E90FF,black	CG13950	NT_033779.5	860197	861806	1610	+	FBgn0031289	protein_coding	Dmel_CG13950	CG13950
144	aru	4.08331	2.69632	0.660327	4.05228	6.08202	5.48327	14	72	45	33268	#FF4500,black	#FF6347,black	#B0E0E6,black	aru	NT_033779.5	861849	868354	6506	-	FBgn0029095	protein_coding	Dmel_CG4276	aru
145	snoRNA:Me28S-U1230	1	1	1	0	0	0	0	0	0	5740110				snoRNA:Me28S-U1230	NT_033779.5	865366	865493	128	-	FBgn0086031	snoRNA	Dmel_CR34660	snoRNA:Me28S-U1230
146	dbe	1.30495	1.35472	1.03814	6.19369	6.57768	6.63168	65	102	101	33269	#FFE4B3,black	#FFE4B3,black		dbe	NT_033779.5	868673	869857	1185	-	FBgn0020305	protein_coding	Dmel_CG4258	dbe
147	PNUTS	0.965162	0.919472	0.952661	8.63849	8.58734	8.51737	358	414	376	33270				PNUTS	NT_033779.5	870465	877038	6574	+	FBgn0053526	protein_coding	Dmel_CG33526	PNUTS
148	CG15824	0.195803	1.63939	8.37266	6.41604	4.06351	7.1292	76	17	143	33272	#00BFFF,black	#FFA07A,black	#FF0000,black	CG15824	NT_033779.5	877172	885141	7970	-	FBgn0031292	protein_coding	Dmel_CG15824	CG15824
149	ninaA	0.262693	1.78409	6.79153	5.14698	3.21843	5.98216	31	9	64	33271	#87CEEB,black	#FFA07A,black	#FF4500,black	ninaA	NT_033779.5	877302	878270	969	+	FBgn0002936	protein_coding	Dmel_CG3966	ninaA
150	CR45348	0.245034	0.94475	3.85559	7.72758	5.69863	7.64558	190	55	205	19835631	#00BFFF,black		#FF6347,black	CR45348	NT_033779.5	897453	898050	598	-	FBgn0266887	ncRNA	Dmel_CR45348	CR45348
151	Lsp1beta	0.981331	1.12042	1.14174	20.7718	20.7446	20.9359	1612401	1895967	2063983	33274				Lsp1beta	NT_033779.5	898500	901316	2817	+	FBgn0002563	protein_coding	Dmel_CG4178	Lsp1beta
152	snRNA:U1:95Ca	1.53639	1.12843	0.734469	7.0327	7.65224	7.20702	117	216	151	3772037	#FFA07A,black		#E0FFFF,black	snRNA:U1:95Ca	NT_033777.3	23859467	23859630	164	-	FBgn0004185	snRNA	Dmel_CR31341	snRNA:U1:95Ca
153	snRNA:U1:95Cb	1.53639	1.12843	0.734469	7.0327	7.65224	7.20702	117	216	151	3772474	#FFA07A,black		#E0FFFF,black	snRNA:U1:95Cb	NT_033777.3	23827870	23828033	164	+	FBgn0004186	snRNA	Dmel_CR32866	snRNA:U1:95Cb
154	snRNA:U1:21D	1.53639	1.12843	0.734469	7.0327	7.65224	7.20702	117	216	151	3772520	#FFA07A,black		#E0FFFF,black	snRNA:U1:21D	NT_033779.5	901491	901654	164	-	FBgn0003916	snRNA	Dmel_CR31656	snRNA:U1:21D
155	CR45261	1	1	1	0	0	0	0	0	0	19835568				CR45261	NT_033779.5	904029	904347	319	+	FBgn0266799	ncRNA	Dmel_CR45261	CR45261
156	CR44061	1	1	1	0	0	0	0	0	0	14462657				CR44061	NT_033779.5	912981	913305	325	-	FBgn0264870	ncRNA	Dmel_CR44061	CR44061
157	GluRIIC	2.84625	0.988476	0.34729	0.0167228	1.52579	0	0	2	0	33275	#FF6347,black		#87CEEB,black	GluRIIC	NT_033779.5	914086	917805	3720	+	FBgn0046113	protein_coding	Dmel_CG4226	GluRIIC
158	CG4341	12.758	1.64056	0.128591	2.94694	6.62027	3.66112	6	105	12	33276	#FF0000,black	#FFA07A,black	#00BFFF,black	CG4341	NT_033779.5	922793	958098	35306	+	FBgn0028481	protein_coding	Dmel_CG4341	CG4341
159	CR44801	0.914889	0.474971	0.519157	1.07409	0.945757	0	1	1	0	19834880		#87CEEB,black	#B0E0E6,black	CR44801	NT_033779.5	987807	991300	3494	-	FBgn0266036	ncRNA	Dmel_CR44801	CR44801
160	IA-2	6.39181	0.668671	0.104614	8.42222	11.0984	7.84159	308	2365	235	33277	#FF4500,black	#E0FFFF,black	#1E90FF,black	IA-2	NT_033779.5	1008378	1048053	39676	-	FBgn0031294	protein_coding	Dmel_CG31795	IA-2
161	CG4375	0.00592265	1.27872	215.903	8.32539	0.925851	8.68009	288	1	421	33278	#1E90FF,black	#FFE4B3,black	#FF0000,black	CG4375	NT_033779.5	1026105	1026897	793	-	FBgn0031295	protein_coding	Dmel_CG4375	CG4375
162	CG4415	0.00520956	1.03812	199.272	7.58462	0	7.6386	172	0	204	33279	#1E90FF,black		#FF0000,black	CG4415	NT_033779.5	1037246	1038685	1440	+	FBgn0031296	protein_coding	Dmel_CG4415	CG4415
163	S	1.34497	1.04304	0.775513	6.86413	7.2917	6.92493	104	168	124	33281	#FFE4B3,black		#E0FFFF,black	S	NT_033779.5	1049674	1077815	28142	-	FBgn0003310	protein_coding	Dmel_CG4385	S
164	ast	1.54851	1.19709	0.773062	5.19199	5.82287	5.45153	32	60	44	33282	#FFA07A,black		#E0FFFF,black	ast	NT_033779.5	1077948	1080803	2856	+	FBgn0015905	protein_coding	Dmel_CG4426	ast
165	Atg4a	0.894579	1.32066	1.47629	10.692	10.5313	11.0933	1489	1596	2247	33283		#FFE4B3,black	#FFE4B3,black	Atg4a	NT_033779.5	1080911	1085380	4470	+	FBgn0031298	protein_coding	Dmel_CG4428	Atg4a
166	CG4629	0.821179	1.22132	1.48727	9.68028	9.39605	9.96872	738	726	1030	33284			#FFE4B3,black	CG4629	NT_033779.5	1083091	1102504	19414	-	FBgn0031299	protein_coding	Dmel_CG4629	CG4629
167	mtRNApol	0.461869	0.770393	1.66799	5.76236	4.64792	5.38603	48	26	42	33285	#87CEEB,black	#E0FFFF,black	#FFA07A,black	mtRNApol	NT_033779.5	1103254	1108373	5120	-	FBgn0261938	protein_coding	Dmel_CG4644	mtRNApol
168	CG14339	0.0698628	1.29276	18.5043	3.83933	0	4.20979	12	0	18	33286	#1E90FF,black	#FFE4B3,black	#FF0000,black	CG14339	NT_033779.5	1108540	1112694	4155	+	FBgn0031301	protein_coding	Dmel_CG14339	CG14339
169	CG14340	1	1	1	0	0	0	0	0	0	33287				CG14340	NT_033779.5	1112941	1114138	1198	+	FBgn0031302	protein_coding	Dmel_CG14340	CG14340
170	Pino	0.439703	0.460927	1.04827	7.22643	6.04103	6.10904	134	70	70	33288	#87CEEB,black	#87CEEB,black		Pino	NT_033779.5	1114654	1128953	14300	-	FBgn0016926	protein_coding	Dmel_CG4710	Pino
171	CG4552	1.17928	1.01703	0.862416	8.33547	8.57339	8.35984	290	410	337	33289				CG4552	NT_033779.5	1129316	1132411	3096	+	FBgn0031304	protein_coding	Dmel_CG4552	CG4552
172	Iris	1.47203	1.13229	0.769201	7.89868	8.45649	8.07793	214	378	277	33290	#FFE4B3,black		#E0FFFF,black	Iris	NT_033779.5	1132332	1134098	1767	-	FBgn0031305	protein_coding	Dmel_CG4715	Iris
173	CG4577	6.04146	0.469603	0.0777301	4.05223	6.64713	2.96175	14	107	7	33291	#FF4500,black	#87CEEB,black	#1E90FF,black	CG4577	NT_033779.5	1134693	1141156	6464	+	FBgn0031306	protein_coding	Dmel_CG4577	CG4577
174	CR45717	1	1	1	0	0	0	0	0	0	19835078				CR45717	NT_033779.5	1142869	1143216	348	+	FBgn0267281	ncRNA	Dmel_CR45717	CR45717
175	MFS3	5.74881	1.21687	0.211674	5.10253	7.62579	5.38571	30	212	42	33292	#FF4500,black		#00BFFF,black	MFS3	NT_033779.5	1143201	1147395	4195	+	FBgn0031307	protein_coding	Dmel_CG4726	MFS3
176	CG4749	0.460609	0.848098	1.84125	6.05524	4.93685	5.81754	59	32	57		#87CEEB,black		#FFA07A,black	CG4749
177	Tfb4	0.885281	1.18079	1.33381	5.84899	5.67319	6.08874	51	54	69	33294			#FFE4B3,black	Tfb4	NT_033779.5	1149445	1150677	1233	-	FBgn0031309	protein_coding	Dmel_CG5041	Tfb4
178	Vps29	1.58622	0.868363	0.547441	10.2866	10.9522	10.083	1124	2137	1115	33295	#FFA07A,black		#B0E0E6,black	Vps29	NT_033779.5	1150766	1151764	999	+	FBgn0031310	protein_coding	Dmel_CG4764	Vps29
179	capt	1.93218	0.748169	0.387214	9.91079	10.861	9.49222	866	2006	740	45233	#FFA07A,black	#E0FFFF,black	#87CEEB,black	capt	NT_033779.5	1151678	1158262	6585	-	FBgn0261458	protein_coding	Dmel_CG33979	capt
180	CR43767	2.65761	0.468537	0.1763	1.09377	2.50389	0	1	5	0	14462658	#FF6347,black	#87CEEB,black	#00BFFF,black	CR43767	NT_033779.5	1158576	1159355	780	-	FBgn0264267	ncRNA	Dmel_CR43767	CR43767
181	Tango14	1.71672	1.37313	0.799859	7.49022	8.26987	7.94769	161	332	253	33298	#FFA07A,black	#FFE4B3,black	#E0FFFF,black	Tango14	NT_033779.5	1158661	1160220	1560	+	FBgn0031312	protein_coding	Dmel_CG4775	Tango14
182	CG5080	0.811739	0.979626	1.20682	9.57919	9.27828	9.54949	688	669	770	33299				CG5080	NT_033779.5	1160290	1163886	3597	-	FBgn0031313	protein_coding	Dmel_CG5080	CG5080
183	IntS14	1.30099	0.57772	0.444063	5.3954	5.77501	4.60384	37	58	24	33300	#FFE4B3,black	#B0E0E6,black	#87CEEB,black	IntS14	NT_033779.5	1164443	1166425	1983	+	FBgn0031314	protein_coding	Dmel_CG4785	IntS14
184	CG14341	0.716042	0.957415	1.33709	9.15357	8.67168	9.09078	512	439	560	33301	#E0FFFF,black		#FFE4B3,black	CG14341	NT_033779.5	1166506	1167211	706	+	FBgn0031315	protein_coding	Dmel_CG14341	CG14341
185	Plap	0.749231	0.954209	1.27358	9.26972	8.8532	9.20209	555	498	605	43978	#E0FFFF,black		#FFE4B3,black	Plap	NT_033779.5	1167172	1170365	3194	-	FBgn0024314	protein_coding	Dmel_CG5105	Plap
186	CG31922	1.72767	1.75384	1.01514	5.67237	6.4612	6.48288	45	94	91	319028	#FFA07A,black	#FFA07A,black		CG31922	NT_033779.5	1170181	1170789	609	+	FBgn0051922	protein_coding	Dmel_CG31922	CG31922
187	CG5118	1.00894	1.07788	1.06832	6.5925	6.60534	6.70069	86	104	106	33303				CG5118	NT_033779.5	1170753	1172805	2053	-	FBgn0031317	protein_coding	Dmel_CG5118	CG5118
188	CG4887	1.16441	1.00163	0.860208	6.54185	6.76144	6.5442	83	116	95	33304				CG4887	NT_033779.5	1173009	1177589	4581	+	FBgn0031318	protein_coding	Dmel_CG4887	CG4887
189	CG4896	0.989909	1.30588	1.31919	8.33548	8.32085	8.7205	290	344	433	33305		#FFE4B3,black	#FFE4B3,black	CG4896	NT_033779.5	1177690	1182454	4765	+	FBgn0031319	protein_coding	Dmel_CG4896	CG4896
190	CG5126	1.23392	1.39169	1.12785	7.95787	8.26112	8.43471	223	330	355	33306		#FFE4B3,black		CG5126	NT_033779.5	1182297	1184020	1724	-	FBgn0031320	protein_coding	Dmel_CG5126	CG5126
191	Tgt	0.798692	0.464358	0.581399	4.39036	4.06607	3.28367	18	17	9	33307	#E0FFFF,black	#87CEEB,black	#B0E0E6,black	Tgt	NT_033779.5	1184065	1185698	1634	+	FBgn0031321	protein_coding	Dmel_CG4947	Tgt
192	CG5001	1.27072	0.79592	0.626353	5.90353	6.24917	5.57422	53	81	48	33308	#FFE4B3,black	#E0FFFF,black	#B0E0E6,black	CG5001	NT_033779.5	1185757	1196807	11051	+	FBgn0031322	protein_coding	Dmel_CG5001	CG5001
193	CG5139	0.00481896	1.3022	270.223	7.69706	0	8.07801	186	0	277	33309	#1E90FF,black	#FFE4B3,black	#FF0000,black	CG5139	NT_033779.5	1198465	1199266	802	-	FBgn0031323	protein_coding	Dmel_CG5139	CG5139
194	CG43348	1	1	1	0	0	0	0	0	0	12797872				CG43348	NT_033779.5	1199412	1199924	513	+	FBgn0263080	protein_coding	Dmel_CG43348	CG43348
195	CG43349	9.91763	0.353544	0.035648	3.46489	6.77489	1.96486	9	117	3	12797873	#FF0000,black	#87CEEB,black	#1E90FF,black	CG43349	NT_033779.5	1200205	1200663	459	+	FBgn0263081	protein_coding	Dmel_CG43349	CG43349
196	CG5011	2.5326	0.0824759	0.0325658	3.59988	4.9405	0	10	32	0	50196	#FF6347,black	#1E90FF,black	#1E90FF,black	CG5011	NT_033779.5	1200671	1201220	550	+	FBgn0040723	protein_coding	Dmel_CG5011	CG5011
197	CG14342	1	1	1	0	0	0	0	0	0	33310				CG14342	NT_033779.5	1204215	1205250	1036	+	FBgn0031324	protein_coding	Dmel_CG14342	CG14342
198	CR45346	0.325938	0.114968	0.35273	3.12069	1.50336	0	7	2	0	19835817	#87CEEB,black	#1E90FF,black	#87CEEB,black	CR45346	NT_033779.5	1214649	1215293	645	-	FBgn0266885	ncRNA	Dmel_CR45346	CR45346
199	CR43263	0.0834447	0.0834447	1	3.58304	0	0	10	0	0	12797874	#1E90FF,black	#1E90FF,black		CR43263	NT_033779.5	1216854	1217785	932	-	FBgn0262944	ncRNA	Dmel_CR43263	CR43263
200	CG42329	0.964928	55.3954	57.4089	0.0515075	0	5.8432	0	0	58	33312		#FF0000,black	#FF0000,black	CG42329	NT_033779.5	1219293	1229802	10510	+	FBgn0259229	protein_coding	Dmel_CG42329	CG42329
201	CG5397	3.31418	2.11552	0.638323	10.3822	12.1108	11.4632	1201	4772	2904	33313	#FF6347,black	#FF6347,black	#B0E0E6,black	CG5397	NT_033779.5	1240036	1243018	2983	+	FBgn0031327	protein_coding	Dmel_CG5397	CG5397
202	robo3	4.79403	1.91881	0.40025	2.72152	4.98276	3.66173	5	33	12	33314	#FF4500,black	#FFA07A,black	#87CEEB,black	robo3	NT_033779.5	1256417	1296596	40180	+	FBgn0041097	protein_coding	Dmel_CG5423	robo3
203	a5	1	1	1	0	0	0	0	0	0	33317				a5	NT_033779.5	1329161	1329993	833	+	FBgn0011294	protein_coding	Dmel_CG5430	a5
204	CG5440	0.0101325	1.1821	116.664	6.62487	0	6.86622	88	0	119	33318	#1E90FF,black		#FF0000,black	CG5440	NT_033779.5	1334128	1335514	1387	+	FBgn0031331	protein_coding	Dmel_CG5440	CG5440
205	CG33923	1	1	1	0	0	0	0	0	0	3772652				CG33923	NT_033779.5	1341365	1342095	731	-	FBgn0053923	protein_coding	Dmel_CG33923	CG33923
206	CG33922	1	1	1	0	0	0	0	0	0	3771945				CG33922	NT_033779.5	1343443	1344171	729	-	FBgn0053922	protein_coding	Dmel_CG33922	CG33922
207	Cdlc2	0.00471789	1.39869	296.465	7.72764	0	8.21172	190	0	304	33319	#1E90FF,black	#FFE4B3,black	#FF0000,black	Cdlc2	NT_033779.5	1344400	1345135	736	+	FBgn0026141	protein_coding	Dmel_CG5450	Cdlc2
208	CR45005	1	1	1	0	0	0	0	0	0	19834729				CR45005	NT_033779.5	1345501	1345840	340	-	FBgn0266357	ncRNA	Dmel_CR45005	CR45005
209	CR45006	0.151531	10.0239	66.151	2.72232	0	6.04769	5	0	67	19835368	#00BFFF,black	#FF0000,black	#FF0000,black	CR45006	NT_033779.5	1345965	1346331	367	-	FBgn0266358	ncRNA	Dmel_CR45006	CR45006
210	CG5556	0.00804896	1.36929	170.12	6.95698	0	7.41041	111	0	174	33320	#1E90FF,black	#FFE4B3,black	#FF0000,black	CG5556	NT_033779.5	1351728	1352868	1141	-	FBgn0031332	protein_coding	Dmel_CG5556	CG5556
211	CG5561	0.0322452	0.954771	29.6097	6.45249	1.49771	6.38571	78	2	85	33321	#1E90FF,black		#FF0000,black	CG5561	NT_033779.5	1352970	1354109	1140	-	FBgn0031333	protein_coding	Dmel_CG5561	CG5561
212	CG31924	0.0720129	1.13951	15.8237	5.70207	1.90647	5.89048	46	3	60	319030	#1E90FF,black		#FF0000,black	CG31924	NT_033779.5	1354101	1354919	819	-	FBgn0051924	protein_coding	Dmel_CG31924	CG31924
213	CG5565	0.0380844	1.26822	33.3003	5.6393	0.924647	5.98211	44	1	64	33323	#1E90FF,black	#FFE4B3,black	#FF0000,black	CG5565	NT_033779.5	1354911	1355924	1014	-	FBgn0031335	protein_coding	Dmel_CG5565	CG5565
214	CG31659	0.131087	0.768289	5.86092	2.93141	0	2.55113	6	0	5	318875	#00BFFF,black	#E0FFFF,black	#FF4500,black	CG31659	NT_033779.5	1358925	1359790	866	-	FBgn0051659	protein_coding	Dmel_CG31659	CG31659
215	NLaz	0.212714	1.33271	6.26526	12.7751	10.5421	13.1895	6312	1608	9611	33324	#00BFFF,black	#FFE4B3,black	#FF4500,black	NLaz	NT_033779.5	1359837	1361821	1985	-	FBgn0053126	protein_coding	Dmel_CG33126	NLaz
216	CG14346	0.0953838	1.15915	12.1524	5.87585	2.48574	6.08891	52	5	69	33325	#1E90FF,black		#FF0000,black	CG14346	NT_033779.5	1367996	1369050	1055	+	FBgn0031337	protein_coding	Dmel_CG14346	CG14346
217	CR44898	2.70069	2.51432	0.930991	6.25826	7.69159	7.58843	68	222	197	19835193	#FF6347,black	#FF6347,black		CR44898	NT_033779.5	1380083	1381326	1244	-	FBgn0266203	ncRNA	Dmel_CR44898	CR44898
218	lea	2.50653	2.36868	0.945003	6.48976	7.81545	7.73384	80	242	218		#FF6347,black	#FF6347,black		lea
219	CR44897	0.0826117	1.60923	19.4794	3.59751	0	4.28388	10	0	19	19836205	#1E90FF,black	#FFA07A,black	#FF0000,black	CR44897	NT_033779.5	1381211	1382796	1586	+	FBgn0266202	ncRNA	Dmel_CR44897	CR44897
220	CG43401	0.113423	6.40034	56.4288	3.14021	0	5.81836	7	0	57	12797875	#1E90FF,black	#FF4500,black	#FF0000,black	CG43401	NT_033779.5	1428474	1429159	686	+	FBgn0263320	protein_coding	Dmel_CG43401	CG43401
221	snRNA:U3:22A	1	1	1	0	0	0	0	0	0	3772609				snRNA:U3:22A	NT_033779.5	1432711	1432921	211	+	FBgn0003926	snRNA	Dmel_CR31927	snRNA:U3:22A
222	CG43402	2.18734	0.475675	0.217467	7.7725	8.90168	6.70055	196	515	106	12797876	#FF6347,black	#87CEEB,black	#00BFFF,black	CG43402	NT_033779.5	1442627	1443832	1206	+	FBgn0263321	protein_coding	Dmel_CG43402	CG43402
223	CG31928	1	1	1	0	0	0	0	0	0	326175				CG31928	NT_033779.5	1492295	1493859	1565	+	FBgn0051928	protein_coding	Dmel_CG31928	CG31928
224	CG33128	0.114957	0.337631	2.93702	3.12083	0	1.55435	7	0	2	326263	#1E90FF,black	#87CEEB,black	#FF6347,black	CG33128	NT_033779.5	1494070	1495456	1387	+	FBgn0053128	protein_coding	Dmel_CG33128	CG33128
225	CG31926	1	1	1	0	0	0	0	0	0	326174				CG31926	NT_033779.5	1495460	1497071	1612	+	FBgn0051926	protein_coding	Dmel_CG31926	CG31926
226	CG31661	0.00875677	0.621519	70.9758	6.83539	0	6.14926	102	0	72	33330	#1E90FF,black	#B0E0E6,black	#FF0000,black	CG31661	NT_033779.5	1497243	1498583	1341	+	FBgn0051661	protein_coding	Dmel_CG31661	CG31661
227	CG18131	0.00621793	0.556132	89.4401	7.32935	0	6.48285	144	0	91	33331	#1E90FF,black	#B0E0E6,black	#FF0000,black	CG18131	NT_033779.5	1498455	1500608	2154	-	FBgn0031343	protein_coding	Dmel_CG18131	CG18131
228	CG7420	1.05139	0.899812	0.855835	7.3498	7.42209	7.1975	146	184	150	33332				CG7420	NT_033779.5	1500784	1502904	2121	-	FBgn0031344	protein_coding	Dmel_CG7420	CG7420
229	CR44064	0.960089	0.844127	0.879217	6.48918	6.43042	6.24471	80	92	77	14462659				CR44064	NT_033779.5	1500830	1504204	3375	+	FBgn0264873	ncRNA	Dmel_CR44064	CR44064
230	CG18132	0.0117158	0.945477	80.7009	6.4154	0	6.33451	76	0	82	33333	#1E90FF,black		#FF0000,black	CG18132	NT_033779.5	1516795	1517478	684	-	FBgn0031345	protein_coding	Dmel_CG18132	CG18132
231	halo	1	1	1	0	0	0	0	0	0	33334				halo	NT_033779.5	1517533	1518148	616	-	FBgn0001174	protein_coding	Dmel_CG7428	halo
232	CG44072	1.35393	0.472467	0.348958	1.08172	1.51887	0	1	2	0		#FFE4B3,black	#87CEEB,black	#87CEEB,black	CG44072
233	Or22a	0.478879	0.478879	1	1.06227	0	0	1	0	0	33335	#87CEEB,black	#87CEEB,black		Or22a	NT_033779.5	1520491	1522156	1666	+	FBgn0026398	protein_coding	Dmel_CG12193	Or22a
234	Or22b	2.84625	0.988476	0.34729	0.0167228	1.52579	0	0	2	0	33336	#FF6347,black		#87CEEB,black	Or22b	NT_033779.5	1522697	1524257	1561	+	FBgn0026397	protein_coding	Dmel_CG4231	Or22b
235	haf	3.43446	1.29254	0.376343	5.39654	7.17662	5.76674	37	155	55	33339	#FF6347,black	#FFE4B3,black	#87CEEB,black	haf	NT_033779.5	1555129	1608404	53276	+	FBgn0261509	protein_coding	Dmel_CG14351	haf
236	CG10869	0.0134662	1.85193	137.524	8.44062	2.2261	9.32964	312	4	661	33337	#1E90FF,black	#FFA07A,black	#FF0000,black	CG10869	NT_033779.5	1584866	1587155	2290	-	FBgn0031347	protein_coding	Dmel_CG10869	CG10869
237	CG31935	0.54302	0.530898	0.977677	7.24777	6.36685	6.33428	136	88	82	33338	#B0E0E6,black	#B0E0E6,black		CG31935	NT_033779.5	1594822	1611157	16336	-	FBgn0051935	protein_coding	Dmel_CG31935	CG31935
238	CG14352	0.966668	1.0087	1.04348	7.62602	7.57711	7.63852	177	205	204	33341				CG14352	NT_033779.5	1611410	1612576	1167	+	FBgn0031351	protein_coding	Dmel_CG14352	CG14352
239	RFeSP	1.02817	0.875867	0.85187	11.7867	11.8268	11.5955	3181	3919	3183	44390				RFeSP	NT_033779.5	1612429	1614160	1732	-	FBgn0021906	protein_coding	Dmel_CG7361	RFeSP
240	CR44603	2.89139	0.307976	0.106515	1.69911	3.23087	0	2	9	0	19835151	#FF6347,black	#87CEEB,black	#1E90FF,black	CR44603	NT_033779.5	1618637	1626021	7385	-	FBgn0265814	ncRNA	Dmel_CR44603	CR44603
241	CR45695	1	1	1	0	0	0	0	0	0	19835756				CR45695	NT_033779.5	1646932	1647163	232	-	FBgn0267259	ncRNA	Dmel_CR45695	CR45695
242	chinmo	1.30997	1.20537	0.920148	7.11587	7.50541	7.38534	124	195	171	33343	#FFE4B3,black			chinmo	NT_033779.5	1651258	1704682	53425	+	FBgn0086758	protein_coding	Dmel_CG31666	chinmo
243	cpb	0.931149	1.33477	1.43347	8.58947	8.48655	9.00606	346	386	528	33346		#FFE4B3,black	#FFE4B3,black	cpb	NT_033779.5	1704902	1706962	2061	+	FBgn0011570	protein_coding	Dmel_CG17158	cpb
244	CG17660	0.835401	0.753008	0.901373	7.56802	7.30857	7.15876	170	170	146	33347		#E0FFFF,black		CG17660	NT_033779.5	1707132	1710421	3290	-	FBgn0031356	protein_coding	Dmel_CG17660	CG17660
245	CR44976	1.85285	0.152402	0.082253	2.71404	3.60379	0	5	12	0	19834890	#FFA07A,black	#00BFFF,black	#1E90FF,black	CR44976	NT_033779.5	1708452	1709244	793	+	FBgn0266311	ncRNA	Dmel_CR44976	CR44976
246	mRpL48	1.23494	1.63173	1.3213	6.17169	6.47613	6.8781	64	95	120	33348		#FFA07A,black	#FFE4B3,black	mRpL48	NT_033779.5	1710462	1711465	1004	+	FBgn0031357	protein_coding	Dmel_CG17642	mRpL48
247	frtz	1.26582	1.10787	0.875218	6.31928	6.65935	6.46706	71	108	90	33349	#FFE4B3,black			frtz	NT_033779.5	1711302	1715851	4550	-	FBgn0086698	protein_coding	Dmel_CG17657	frtz
248	Rim2	0.595816	1.20214	2.01764	10.4398	9.69272	10.7054	1250	892	1717	33350	#B0E0E6,black		#FF6347,black	Rim2	NT_033779.5	1716244	1724388	8145	-	FBgn0031359	protein_coding	Dmel_CG18317	Rim2
249	Eno	1.71373	0.892513	0.5208	13.2196	13.9968	13.0556	8590	17640	8759	33351	#FFA07A,black		#B0E0E6,black	Eno	NT_033779.5	1724768	1729636	4869	-	FBgn0000579	protein_coding	Dmel_CG17654	Eno
250	Rrp40	1.50473	0.389585	0.258906	6.64139	7.2309	5.2814	89	161	39	319033	#FFA07A,black	#87CEEB,black	#87CEEB,black	Rrp40	NT_033779.5	1728732	1729762	1031	+	FBgn0260648	protein_coding	Dmel_CG31938	Rrp40
251	CG31937	1.56183	0.803806	0.514657	9.8073	10.4505	9.49222	806	1509	740	326177	#FFA07A,black		#B0E0E6,black	CG31937	NT_033779.5	1729887	1731070	1184	+	FBgn0031360	protein_coding	Dmel_CG31937	CG31937
252	CG17652	1.53271	1.01503	0.662242	9.59381	10.2099	9.61532	695	1277	806	33353	#FFA07A,black		#B0E0E6,black	CG17652	NT_033779.5	1731033	1732356	1324	-	FBgn0031361	protein_coding	Dmel_CG17652	CG17652
253	CG17646	3.00417	0.773589	0.257506	6.70457	8.29153	6.33421	93	337	82	33354	#FF6347,black	#E0FFFF,black	#87CEEB,black	CG17646	NT_033779.5	1732524	1750612	18089	+	FBgn0264494	protein_coding	Dmel_CG17646	CG17646
254	CG17712	0.938199	0.934863	0.996444	6.64138	6.54935	6.54421	89	100	95	33356				CG17712	NT_033779.5	1750687	1752122	1436	-	FBgn0027597	protein_coding	Dmel_CG17712	CG17712
255	CG17648	0.101208	1.47949	14.6183	3.30461	0	3.8697	8	0	14	33357	#1E90FF,black	#FFE4B3,black	#FF0000,black	CG17648	NT_033779.5	1752308	1752848	541	+	FBgn0031364	protein_coding	Dmel_CG17648	CG17648
256	Gr22f	0.186499	0.186499	1	2.42276	0	0	4	0	0	117349	#00BFFF,black	#00BFFF,black		Gr22f	NT_033779.5	1755253	1756451	1199	-	FBgn0041249	protein_coding	Dmel_CG31932	Gr22f
257	CG17650	0.0941963	0.501187	5.32067	6.76344	3.35525	5.76686	97	10	55	33358	#1E90FF,black	#B0E0E6,black	#FF4500,black	CG17650	NT_033779.5	1758286	1759093	808	-	FBgn0031365	protein_coding	Dmel_CG17650	CG17650
258	Gr22e	1	1	1	0	0	0	0	0	0	117498				Gr22e	NT_033779.5	1784062	1785286	1225	+	FBgn0045497	protein_coding	Dmel_CG31936	Gr22e
259	Gr22d	1	1	1	0	0	0	0	0	0	14462661				Gr22d	NT_033779.5	1789141	1790361	1221	-	FBgn0045498	protein_coding	Dmel_CG31930	Gr22d
260	Gr22c	1	1	1	0	0	0	0	0	0	117499				Gr22c	NT_033779.5	1790617	1791823	1207	-	FBgn0265138	protein_coding	Dmel_CG31929	Gr22c
261	Gr22b	1	1	1	0	0	0	0	0	0	117492				Gr22b	NT_033779.5	1792057	1793268	1212	-	FBgn0045500	protein_coding	Dmel_CG31931	Gr22b
262	Gr22a	1	1	1	0	0	0	0	0	0	117500				Gr22a	NT_033779.5	1793668	1794917	1250	-	FBgn0045501	protein_coding	Dmel_CG31662	Gr22a
263	CG31933	0.00386743	0.932288	241.061	8.01441	0	7.91326	232	0	247	326176	#1E90FF,black		#FF0000,black	CG31933	NT_033779.5	1821256	1823331	2076	-	FBgn0051933	protein_coding	Dmel_CG31933	CG31933
264	CG31664	1.93381	0.218905	0.113199	8.76542	9.71686	6.57379	391	907	97	33359	#FFA07A,black	#00BFFF,black	#1E90FF,black	CG31664	NT_033779.5	1824172	1826500	2329	-	FBgn0051664	protein_coding	Dmel_CG31664	CG31664
265	c-cup	0.00450621	0.775316	172.055	7.79387	0	7.42672	199	0	176	33360	#1E90FF,black	#E0FFFF,black	#FF0000,black	c-cup	NT_033779.5	1831627	1832565	939	-	FBgn0031367	protein_coding	Dmel_CG15623	c-cup
266	wry	2.64523	0.0452093	0.0170909	4.46724	5.87063	0	19	62	0	33361	#FF6347,black	#1E90FF,black	#1E90FF,black	wry	NT_033779.5	1836538	1858550	22013	+	FBgn0051665	protein_coding	Dmel_CG31665	wry
267	CR44073	0.0647909	1.57694	24.3389	3.94807	0	4.60519	13	0	24	14462662	#1E90FF,black	#FFA07A,black	#FF0000,black	CR44073	NT_033779.5	1839494	1839896	403	-	FBgn0264882	ncRNA	Dmel_CR44073	CR44073
268	CR44074	0.23445	0.23445	1	2.09265	0	0	3	0	0	14462663	#00BFFF,black	#00BFFF,black		CR44074	NT_033779.5	1840070	1840808	739	-	FBgn0264883	ncRNA	Dmel_CR44074	CR44074
269	CG31663	2.8922	0.489037	0.169088	4.31518	5.84734	3.28319	17	61	9	33363	#FF6347,black	#87CEEB,black	#00BFFF,black	CG31663	NT_033779.5	1858609	1881480	22872	-	FBgn0051663	protein_coding	Dmel_CG31663	CG31663
270	CG7295	0.10929	1.21953	11.1586	5.10007	1.90631	5.3864	30	3	42	33365	#1E90FF,black		#FF0000,black	CG7295	NT_033779.5	1869803	1871032	1230	+	FBgn0031372	protein_coding	Dmel_CG7295	CG7295
271	CR44075	0.13221	0.13221	1	2.9191	0	0	6	0	0	14462664	#00BFFF,black	#00BFFF,black		CR44075	NT_033779.5	1872693	1873511	819	+	FBgn0264884	ncRNA	Dmel_CR44075	CR44075
272	CG15358	3.76009	0.985058	0.261977	0.0217189	1.93249	0	0	3	0	33366	#FF6347,black		#87CEEB,black	CG15358	NT_033779.5	1882008	1883185	1178	-	FBgn0031373	protein_coding	Dmel_CG15358	CG15358
273	CG7337	0.54903	0.606863	1.10534	9.61022	8.74517	8.88966	703	462	487		#B0E0E6,black	#B0E0E6,black		CG7337
274	CG15357	0.0738076	1.03058	13.9631	7.11542	3.35533	7.15888	124	10	146	50192	#1E90FF,black		#FF0000,black	CG15357	NT_033779.5	1945150	1945709	560	-	FBgn0040719	protein_coding	Dmel_CG15357	CG15357
275	CG33673	0.0323329	0.977284	30.2257	5.87552	0.924669	5.84237	52	1	58	3772423	#1E90FF,black		#FF0000,black	CG33673	NT_033779.5	1945815	1946728	914	-	FBgn0053673	protein_coding	Dmel_CG33673	CG33673
276	erm	16.34	0.970399	0.0593879	0.0433499	4.07369	0	0	17	0	326152	#FF0000,black		#1E90FF,black	erm	NT_033779.5	1950239	1970362	20124	-	FBgn0031375	protein_coding	Dmel_CG31670	erm
277	Der-1	1.22149	0.867404	0.710122	9.50398	9.79262	9.29876	653	956	647	33369			#E0FFFF,black	Der-1	NT_033779.5	1973957	1975413	1457	+	FBgn0267972	protein_coding	Dmel_CG10908	Der-1
278	CG15356	1.44104	0.863248	0.599046	6.17151	6.69862	5.95936	64	111	63	33370	#FFE4B3,black		#B0E0E6,black	CG15356	NT_033779.5	1975463	1980755	5293	-	FBgn0031377	protein_coding	Dmel_CG15356	CG15356
279	CG15362	0.37304	1.14709	3.07498	7.54246	6.11986	7.74044	167	74	219	33371	#87CEEB,black		#FF6347,black	CG15362	NT_033779.5	1981176	1982099	924	+	FBgn0031378	protein_coding	Dmel_CG15362	CG15362
280	CG7289	0.822348	1.368	1.66353	8.79457	8.51239	9.24664	399	393	624	33372		#FFE4B3,black	#FFA07A,black	CG7289	NT_033779.5	1982217	1984514	2298	+	FBgn0031379	protein_coding	Dmel_CG7289	CG7289
281	Got2	1.06279	1.50168	1.41296	10.9703	11.0582	11.5569	1806	2300	3099	33373		#FFA07A,black	#FFE4B3,black	Got2	NT_033779.5	1984512	1987758	3247	-	FBgn0001125	protein_coding	Dmel_CG4233	Got2
282	Npc2a	0.866942	1.01072	1.16584	12.5404	12.3344	12.5557	5364	5572	6194	33374				Npc2a	NT_033779.5	1988290	1988940	651	+	FBgn0031381	protein_coding	Dmel_CG7291	Npc2a
283	CR42874	0.79986	1.38143	1.72709	7.88515	7.56297	8.35131	212	203	335	10178915	#E0FFFF,black	#FFE4B3,black	#FFA07A,black	CR42874	NT_033779.5	1989450	1990894	1445	+	FBgn0262148	ncRNA	Dmel_CR42874	CR42874
284	Obp22a	1	1	1	0	0	0	0	0	0	246672				Obp22a	NT_033779.5	1991381	1992160	780	-	FBgn0043539	protein_coding	Dmel_CG31941	Obp22a
285	CG33543	1.60172	0.492938	0.307755	3.30665	3.98627	2.28613	8	16	4	3346207	#FFA07A,black	#87CEEB,black	#87CEEB,black	CG33543	NT_033779.5	1997102	2006313	9212	-	FBgn0053543	protein_coding	Dmel_CG33543	CG33543
286	CR43464	1.23011	0.1013	0.0823503	3.30329	3.60208	0	8	12	0	12797878		#1E90FF,black	#1E90FF,black	CR43464	NT_033779.5	2000058	2003935	3878	+	FBgn0263441	ncRNA	Dmel_CR43464	CR43464
287	CG15353	3.30206	1.57763	0.477772	9.79297	11.5163	10.4507	798	3160	1439	50191	#FF6347,black	#FFA07A,black	#87CEEB,black	CG15353	NT_033779.5	2006763	2007193	431	-	FBgn0040718	protein_coding	Dmel_CG15353	CG15353
288	CR45712	3.16648	1.3526	0.42716	8.98055	10.6434	9.41628	454	1725	702	19834900	#FF6347,black	#FFE4B3,black	#87CEEB,black	CR45712	NT_033779.5	2006867	2007688	822	+	FBgn0267276	ncRNA	Dmel_CR45712	CR45712
289	Nplp4	4.62295	1.27697	0.276224	8.13368	10.3425	8.4864	252	1400	368	50190	#FF4500,black	#FFE4B3,black	#87CEEB,black	Nplp4	NT_033779.5	2008414	2009072	659	+	FBgn0040717	protein_coding	Dmel_CG15361	Nplp4
290	CG4238	0.347261	1.03122	2.9696	7.17219	5.64628	7.21655	129	53	152	33377	#87CEEB,black		#FF6347,black	CG4238	NT_033779.5	2009859	2030788	20930	+	FBgn0031384	protein_coding	Dmel_CG4238	CG4238
291	CG42296	1	1	1	0	0	0	0	0	0	53544				CG42296	NT_033779.5	2032519	2036041	3523	-	FBgn0259192	protein_coding	Dmel_CG42296	CG42296
292	lectin-22C	27.9515	0.967342	0.0346078	0.0479014	4.85276	0	0	30	0	7354375	#FF0000,black		#1E90FF,black	lectin-22C	NT_033779.5	2036409	2037265	857	-	FBgn0259230	protein_coding	Dmel_CG42295	lectin-22C
293	Su(dx)	1.68396	3.24342	1.92607	6.21577	6.96763	7.91328	66	134	247	33379	#FFA07A,black	#FF6347,black	#FFA07A,black	Su(dx)	NT_033779.5	2037714	2044372	6659	+	FBgn0003557	protein_coding	Dmel_CG4244	Su(dx)
294	CR45298	1	1	1	0	0	0	0	0	0	19835189				CR45298	NT_033779.5	2044517	2045381	865	-	FBgn0266836	ncRNA	Dmel_CR45298	CR45298
295	Kebab	0.280024	0.627716	2.24165	5.53882	3.70244	4.867	41	13	29	48440	#87CEEB,black	#B0E0E6,black	#FF6347,black	Kebab	NT_033779.5	2045494	2048054	2561	+	FBgn0028952	protein_coding	Dmel_CG31672	Kebab
296	Or22c	3.76009	0.985058	0.261977	0.0217189	1.93249	0	0	3	0	33381	#FF6347,black		#87CEEB,black	Or22c	NT_033779.5	2054589	2057967	3379	+	FBgn0026396	protein_coding	Dmel_CG15377	Or22c
297	dpr3	1.20628	1.44213	1.19552	6.45336	6.72392	6.98156	78	113	129	3346208		#FFE4B3,black		dpr3	NT_033779.5	2058790	2109878	51089	-	FBgn0053516	protein_coding	Dmel_CG33516	dpr3
298	CG12674	0.00781666	0.540065	69.0916	7.92476	0.925523	7.03596	218	1	134	33384	#1E90FF,black	#B0E0E6,black	#FF0000,black	CG12674	NT_033779.5	2079919	2081286	1368	+	FBgn0031388	protein_coding	Dmel_CG12674	CG12674
299	CR44808	1	1	1	0	0	0	0	0	0	19834736				CR44808	NT_033779.5	2082031	2082347	317	+	FBgn0266043	ncRNA	Dmel_CR44808	CR44808
300	CR44055	0.0453676	0.618553	13.6342	4.46219	0	3.76916	19	0	13	14462665	#1E90FF,black	#B0E0E6,black	#FF0000,black	CR44055	NT_033779.5	2083362	2084419	1058	+	FBgn0264864	ncRNA	Dmel_CR44055	CR44055
301	CG4259	1.19197	0.558675	0.468701	7.68166	7.935	6.84174	184	263	117	33385		#B0E0E6,black	#87CEEB,black	CG4259	NT_033779.5	2127309	2129237	1929	-	FBgn0031389	protein_coding	Dmel_CG4259	CG4259
302	GlyP	2.34365	0.517271	0.220711	8.16741	9.39617	7.2164	258	726	152	33386	#FF6347,black	#B0E0E6,black	#00BFFF,black	GlyP	NT_033779.5	2130813	2137296	6484	+	FBgn0004507	protein_coding	Dmel_CG7254	GlyP
303	tho2	1.61326	1.31052	0.812343	7.18361	7.8736	7.57376	130	252	195	326153	#FFA07A,black	#FFE4B3,black		tho2	NT_033779.5	2137350	2145187	7838	-	FBgn0031390	protein_coding	Dmel_CG31671	tho2
304	CG11723	1.1006	1.62564	1.47705	8.3105	8.44879	9.01151	285	376	530	33388		#FFA07A,black	#FFE4B3,black	CG11723	NT_033779.5	2145297	2147275	1979	-	FBgn0031391	protein_coding	Dmel_CG11723	CG11723
305	CG7261	1.0938	1.21923	1.11467	5.31756	5.44691	5.60353	35	46	49					CG7261
306	AIF	0.836325	1.37755	1.64715	6.27853	6.02067	6.74063	69	69	109	33390		#FFE4B3,black	#FFA07A,black	AIF	NT_033779.5	2151754	2155389	3636	+	FBgn0031392	protein_coding	Dmel_CG7263	AIF
307	CG15382	0.407152	0.848012	2.08279	7.43538	6.13902	7.19753	155	75	150	33391	#87CEEB,black		#FF6347,black	CG15382	NT_033779.5	2155753	2156790	1038	+	FBgn0031393	protein_coding	Dmel_CG15382	CG15382
308	aop	0.437199	1.8074	4.13405	9.71692	8.52328	10.5708	757	396	1564	33392	#87CEEB,black	#FFA07A,black	#FF4500,black	aop	NT_033779.5	2156484	2178754	22271	-	FBgn0000097	protein_coding	Dmel_CG3166	aop
309	CR43751	1	1	1	0	0	0	0	0	0	14462666				CR43751	NT_033779.5	2181962	2185495	3534	+	FBgn0265017	ncRNA	Dmel_CR43751	CR43751
310	CR44066	0.315131	0.315131	1	1.66598	0	0	2	0	0	14462667	#87CEEB,black	#87CEEB,black		CR44066	NT_033779.5	2186975	2187970	996	-	FBgn0264875	ncRNA	Dmel_CR44066	CR44066
311	CR45290	2.82326	1.93991	0.687117	0.0218061	1.51917	0.977796	0	2	1	19835529	#FF6347,black	#FFA07A,black	#E0FFFF,black	CR45290	NT_033779.5	2188620	2189405	786	-	FBgn0266828	ncRNA	Dmel_CR45290	CR45290
312	CG10874	0.459305	1.08096	2.35347	10.1239	9.00139	10.2362	1004	552	1240	33394	#87CEEB,black		#FF6347,black	CG10874	NT_033779.5	2189914	2192386	2473	-	FBgn0031395	protein_coding	Dmel_CG10874	CG10874
313	CR44065	0.390571	1.05885	2.71104	8.49485	7.13851	8.57736	324	151	392	14462668	#87CEEB,black		#FF6347,black	CR44065	NT_033779.5	2190191	2191272	1082	+	FBgn0264874	ncRNA	Dmel_CR44065	CR44065
314	CG34172	0.328744	1.07784	3.27865	4.31232	2.70736	4.42047	17	6	21	5740746	#87CEEB,black		#FF6347,black	CG34172	NT_033779.5	2192525	2197912	5388	-	FBgn0085201	protein_coding	Dmel_CG34172	CG34172
315	CG31668	0.890591	0.311812	0.350119	1.68125	1.51408	0	2	2	0	33395		#87CEEB,black	#87CEEB,black	CG31668	NT_033779.5	2203721	2206166	2446	-	FBgn0051668	protein_coding	Dmel_CG31668	CG31668
316	CG33124	1	1	1	0	0	0	0	0	0	318891				CG33124	NT_033779.5	2206525	2209102	2578	-	FBgn0053124	protein_coding	Dmel_CG33124	CG33124
317	CG15385	0.835154	1.40033	1.67673	7.84392	7.58403	8.32968	206	206	330	33396		#FFE4B3,black	#FFA07A,black	CG15385	NT_033779.5	2209574	2212571	2998	-	FBgn0031397	protein_coding	Dmel_CG15385	CG15385
318	Uch	0.918237	1.056	1.15003	9.47275	9.34969	9.55136	639	703	771	33397				Uch	NT_033779.5	2212738	2214211	1474	-	FBgn0010288	protein_coding	Dmel_CG4265	Uch
319	CG34174	1.83282	1.71236	0.934278	5.54093	6.41499	6.31691	41	91	81	5740699	#FFA07A,black	#FFA07A,black		CG34174	NT_033779.5	2214266	2215167	902	+	FBgn0085203	protein_coding	Dmel_CG34174	CG34174
320	CG10880	1.84703	0.995339	0.538885	6.48951	7.37472	6.48277	80	178	91	33398	#FFA07A,black		#B0E0E6,black	CG10880	NT_033779.5	2214972	2216311	1340	-	FBgn0031398	protein_coding	Dmel_CG10880	CG10880
321	CG15386	1.00865	0.801602	0.794726	9.27232	9.28474	8.95327	556	672	509	50188			#E0FFFF,black	CG15386	NT_033779.5	2216503	2217246	744	-	FBgn0040715	protein_coding	Dmel_CG15386	CG15386
322	CG42371	1.01411	0.805943	0.794726	9.26452	9.28474	8.95327	553	672	509	7354476			#E0FFFF,black	CG42371	NT_033779.5	2216503	2217246	744	-	FBgn0259717	protein_coding	Dmel_CG42371	CG42371
323	mio	1.05675	0.9968	0.943273	7.65016	7.72979	7.64554	180	228	205	33399				mio	NT_033779.5	2217290	2220625	3336	+	FBgn0031399	protein_coding	Dmel_CG7074	mio
324	papi	0.710252	0.933016	1.31364	6.68864	6.19504	6.58861	92	78	98	33401	#E0FFFF,black		#FFE4B3,black	papi	NT_033779.5	2220748	2225544	4797	+	FBgn0031401	protein_coding	Dmel_CG7082	papi
325	CG15387	0.668785	0.609665	0.911602	6.9951	6.41472	6.28119	114	91	79	33403	#E0FFFF,black	#B0E0E6,black		CG15387	NT_033779.5	2225545	2226294	750	-	FBgn0031403	protein_coding	Dmel_CG15387	CG15387
326	rti	1.14309	1.24095	1.08561	8.91894	9.11188	9.23038	435	596	617					rti
327	CR44114	1.34731	1.18911	0.882578	6.76454	7.19463	7.01442	97	157	132	14462669	#FFE4B3,black			CR44114	NT_033779.5	2226753	2227604	852	-	FBgn0264945	ncRNA	Dmel_CR44114	CR44114
328	Sec24CD	1.04459	0.458058	0.438506	9.66652	9.72946	8.54012	731	915	382	33409		#87CEEB,black	#87CEEB,black	Sec24CD	NT_033779.5	2231106	2236844	5739	-	FBgn0262126	protein_coding	Dmel_CG10882	Sec24CD
329	CR44115	0.324241	0.447831	1.38116	3.12596	1.5011	1.96698	7	2	3	14462670	#87CEEB,black	#87CEEB,black	#FFE4B3,black	CR44115	NT_033779.5	2236347	2237022	676	+	FBgn0264946	ncRNA	Dmel_CR44115	CR44115
330	Tengl3	0.0323397	0.745666	23.0573	5.87512	0.924569	5.45172	52	1	44	33404	#1E90FF,black	#E0FFFF,black	#FF0000,black	Tengl3	NT_033779.5	2237076	2238251	1176	-	FBgn0051679	protein_coding	Dmel_CG31679	Tengl3
331	Tengl2	0.129867	4.55099	35.0436	2.9449	0	5.13108	6	0	35	318044	#00BFFF,black	#FF4500,black	#FF0000,black	Tengl2	NT_033779.5	2238304	2239384	1081	-	FBgn0052463	protein_coding	Dmel_CG32463	Tengl2
332	Tengl1	0.0364636	1.15822	31.7637	5.70204	0.924642	5.91395	46	1	61	318883	#1E90FF,black		#FF0000,black	Tengl1	NT_033779.5	2239414	2240593	1180	-	FBgn0051682	protein_coding	Dmel_CG31682	Tengl1
333	CG4267	0.947295	1.18374	1.2496	10.0182	9.94006	10.2615	933	1059	1262	33405				CG4267	NT_033779.5	2242378	2245274	2897	+	FBgn0264979	protein_coding	Dmel_CG4267	CG4267
334	CR42859	0.0614916	1.88621	30.6742	7.37896	3.3555	8.29445	149	10	322	10178841	#1E90FF,black	#FFA07A,black	#FF0000,black	CR42859	NT_033779.5	2245230	2247383	2154	+	FBgn0262106	ncRNA	Dmel_CR42859	CR42859
335	Ser12	1	1	1	0	0	0	0	0	0	33406				Ser12	NT_033779.5	2250431	2251275	845	-	FBgn0011832	protein_coding	Dmel_CG17240	Ser12
336	CG17239	1	1	1	0	0	0	0	0	0	59224				CG17239	NT_033779.5	2251510	2252341	832	-	FBgn0042186	protein_coding	Dmel_CG17239	CG17239
337	CG17234	1	1	1	0	0	0	0	0	0	59225				CG17234	NT_033779.5	2253045	2253852	808	+	FBgn0042187	protein_coding	Dmel_CG17234	CG17234
338	Send1	1	1	1	0	0	0	0	0	0	33407				Send1	NT_033779.5	2254176	2255050	875	-	FBgn0031406	protein_coding	Dmel_CG17012	Send1
339	CR44787	1	1	1	0	0	0	0	0	0	19835400				CR44787	NT_033779.5	2257635	2258000	366	-	FBgn0266022	ncRNA	Dmel_CR44787	CR44787
340	CR44788	1	1	1	0	0	0	0	0	0	19835763				CR44788	NT_033779.5	2259396	2259730	335	-	FBgn0266023	ncRNA	Dmel_CR44788	CR44788
341	CG4270	0.0127944	1.38204	108.019	7.78687	1.49852	8.25367	198	2	313	33408	#1E90FF,black	#FFE4B3,black	#FF0000,black	CG4270	NT_033779.5	2263442	2264241	800	+	FBgn0031407	protein_coding	Dmel_CG4270	CG4270
342	CG34049	0.0542702	0.542363	9.99375	5.70084	1.49714	4.81817	46	2	28	3885620	#1E90FF,black	#B0E0E6,black	#FF0000,black	CG34049	NT_033779.5	2264231	2265321	1091	-	FBgn0054049	protein_coding	Dmel_CG34049	CG34049
343	CG17242	1	1	1	0	0	0	0	0	0	59226				CG17242	NT_033779.5	2268106	2269140	1035	-	FBgn0250841	protein_coding	Dmel_CG17242	CG17242
344	CR43753	0.0830477	0.48632	5.85591	3.58992	0	2.54989	10	0	5	14462671	#1E90FF,black	#87CEEB,black	#FF4500,black	CR43753	NT_033779.5	2271319	2279714	8396	-	FBgn0264084	ncRNA	Dmel_CR43753	CR43753
345	CR43754	0.975853	8.5887	8.80123	0.0352645	0	3.1377	0	0	8	14462672		#FF0000,black	#FF0000,black	CR43754	NT_033779.5	2283705	2285003	1299	-	FBgn0264085	ncRNA	Dmel_CR43754	CR43754
346	CG4271	1	1	1	0	0	0	0	0	0	33410				CG4271	NT_033779.5	2285163	2285926	764	+	FBgn0031409	protein_coding	Dmel_CG4271	CG4271
347	CG31681	1	1	1	0	0	0	0	0	0	318882				CG31681	NT_033779.5	2285925	2286873	949	-	FBgn0051681	protein_coding	Dmel_CG31681	CG31681
348	CG42658	0.0477764	0.604946	12.662	4.38756	0	3.66244	18	0	12	10178951	#1E90FF,black	#B0E0E6,black	#FF0000,black	CG42658	NT_033779.5	2287025	2287933	909	-	FBgn0261523	protein_coding	Dmel_CG42658	CG42658
349	CG17237	0.0066273	1.43661	216.771	7.23736	0	7.76003	135	0	222	33411	#1E90FF,black	#FFE4B3,black	#FF0000,black	CG17237	NT_033779.5	2288503	2289416	914	-	FBgn0031410	protein_coding	Dmel_CG17237	CG17237
350	robl22E	0.0571501	1.06379	18.614	6.83585	2.70675	6.92506	102	6	124	33412	#1E90FF,black		#FF0000,black	robl22E	NT_033779.5	2290224	2290738	515	-	FBgn0028570	protein_coding	Dmel_CG10838	robl22E
351	CG31949	0.0195885	0.889886	45.4289	7.17193	1.49809	7.00363	129	2	131	319042	#1E90FF,black		#FF0000,black	CG31949	NT_033779.5	2300103	2300888	786	+	FBgn0051949	protein_coding	Dmel_CG31949	CG31949
352	CG16995	4.49682	2.07335	0.461071	3.95229	6.1212	5.00426	13	74	32	33413	#FF4500,black	#FF6347,black	#87CEEB,black	CG16995	NT_033779.5	2307948	2308872	925	+	FBgn0031412	protein_coding	Dmel_CG16995	CG16995
353	CG9967	3.05244	2.01481	0.660064	5.35805	6.96801	6.36869	36	134	84	33414	#FF6347,black	#FF6347,black	#B0E0E6,black	CG9967	NT_033779.5	2308761	2357356	48596	-	FBgn0031413	protein_coding	Dmel_CG9967	CG9967
354	eys	2.83684	0.241699	0.0851999	3.60059	5.10488	1.55188	10	36	2	3771890	#FF6347,black	#00BFFF,black	#1E90FF,black	eys	NT_033779.5	2311680	2358944	47265	+	FBgn0031414	protein_coding	Dmel_CG33955	eys
355	Rab5	0.983335	0.830821	0.844902	12.2631	12.2389	11.9957	4426	5215	4201	33418				Rab5	NT_033779.5	2359142	2365273	6132	-	FBgn0014010	protein_coding	Dmel_CG3664	Rab5
356	Axud1	1.3981	1.75637	1.25625	7.62617	8.10964	8.43876	177	297	356	33419	#FFE4B3,black	#FFA07A,black	#FFE4B3,black	Axud1	NT_033779.5	2365345	2370137	4793	+	FBgn0261647	protein_coding	Dmel_CG4272	Axud1
357	CG3597	2.56022	0.845141	0.330105	8.90901	10.2653	8.66628	432	1327	417	33420	#FF6347,black		#87CEEB,black	CG3597	NT_033779.5	2370152	2371524	1373	-	FBgn0031417	protein_coding	Dmel_CG3597	CG3597
358	CG3609	2.15854	0.414367	0.191966	8.69761	9.80767	7.42659	373	966	176	33421	#FF6347,black	#87CEEB,black	#00BFFF,black	CG3609	NT_033779.5	2372455	2374627	2173	-	FBgn0031418	protein_coding	Dmel_CG3609	CG3609
359	CG15390	3.15621	0.808261	0.256086	3.72779	5.38598	3.42068	11	44	10	33422	#FF6347,black		#87CEEB,black	CG15390	NT_033779.5	2374713	2375697	985	+	FBgn0031419	protein_coding	Dmel_CG15390	CG15390
360	CR44982	3.74339	0.307387	0.0821146	1.70187	3.60622	0	2	12	0	19835859	#FF6347,black	#87CEEB,black	#1E90FF,black	CR44982	NT_033779.5	2374955	2375582	628	-	FBgn0266317	ncRNA	Dmel_CR44982	CR44982
361	Atxn7	1.15315	1.52045	1.31851	5.64034	5.84592	6.24483	44	61	77	33423		#FFA07A,black	#FFE4B3,black	Atxn7	NT_033779.5	2375841	2380506	4666	+	FBgn0031420	protein_coding	Dmel_CG9866	Atxn7
362	Eogt	1.15817	1.36203	1.17601	6.52465	6.73651	6.97041	82	114	128	33424		#FFE4B3,black		Eogt	NT_033779.5	2381097	2383073	1977	+	FBgn0264672	protein_coding	Dmel_CG9867	Eogt
363	CG9870	0.979433	0.849792	0.867636	6.779	6.74902	6.54418	98	115	95	33425				CG9870	NT_033779.5	2383202	2384747	1546	+	FBgn0031422	protein_coding	Dmel_CG9870	CG9870
364	CG3557	0.0559337	0.928793	16.6052	7.37862	3.21849	7.27205	149	9	158	33426	#1E90FF,black		#FF0000,black	CG3557	NT_033779.5	2384761	2385792	1032	-	FBgn0031423	protein_coding	Dmel_CG3557	CG3557
365	CG43750	0.0107324	2.26397	210.947	6.54188	0	7.72074	83	0	216	14462673	#1E90FF,black	#FF6347,black	#FF0000,black	CG43750	NT_033779.5	2389578	2390689	1112	-	FBgn0264081	protein_coding	Dmel_CG43750	CG43750
366	VGlut	11.5355	1.47493	0.127861	2.72252	6.25052	3.28317	5	81	9	33427	#FF0000,black	#FFE4B3,black	#00BFFF,black	VGlut	NT_033779.5	2391660	2410662	19003	+	FBgn0031424	protein_coding	Dmel_CG9887	VGlut
367	CG18641	0.135538	1.79376	13.2343	4.78954	1.90632	5.63253	24	3	50	33429	#00BFFF,black	#FFA07A,black	#FF0000,black	CG18641	NT_033779.5	2410624	2415322	4699	-	FBgn0031426	protein_coding	Dmel_CG18641	CG18641
368	CG31948	0.0186035	0.951118	51.1257	8.81591	3.06763	8.7436	405	8	440	326178	#1E90FF,black		#FF0000,black	CG31948	NT_033779.5	2415359	2416720	1362	-	FBgn0051948	protein_coding	Dmel_CG31948	CG31948
369	CG34448	1	1	1	0	0	0	0	0	0	5740554				CG34448	NT_033779.5	2416792	2417965	1174	-	FBgn0085477	protein_coding	Dmel_CG34448	CG34448
370	CG34447	1	1	1	0	0	0	0	0	0	5740813				CG34447	NT_033779.5	2418422	2420013	1592	-	FBgn0085476	protein_coding	Dmel_CG34447	CG34447
371	CG9886	0.658297	0.601205	0.913273	8.03298	7.42979	7.29891	235	185	161	33431	#B0E0E6,black	#B0E0E6,black		CG9886	NT_033779.5	2420830	2424647	3818	+	FBgn0031428	protein_coding	Dmel_CG9886	CG9886
372	CG44139	1	1	1	0	0	0	0	0	0	14462674				CG44139	NT_033779.5	2424797	2425041	245	+	FBgn0264988	protein_coding	Dmel_CG44139	CG44139
373	CR44912	3.67761	6.67146	1.81407	0.0366182	1.91539	2.77462	0	3	6	19835130	#FF6347,black	#FF4500,black	#FFA07A,black	CR44912	NT_033779.5	2427050	2427881	832	-	FBgn0266217	ncRNA	Dmel_CR44912	CR44912
374	dpp	3.14164	1.64368	0.523192	2.945	4.59652	3.66193	6	25	12	33432	#FF6347,black	#FFA07A,black	#B0E0E6,black	dpp	NT_033779.5	2428372	2459823	31452	+	FBgn0000490	protein_coding	Dmel_CG9885	dpp
375	CR45286	0.969805	17.9681	18.5276	0.0442333	0	4.2116	0	0	18	19835788		#FF0000,black	#FF0000,black	CR45286	NT_033779.5	2471644	2472978	1335	-	FBgn0266824	ncRNA	Dmel_CR45286	CR45286
376	Slh	1.49264	1.16656	0.781542	11.2404	11.8183	11.4627	2178	3896	2903	33434	#FFE4B3,black		#E0FFFF,black	Slh	NT_033779.5	2488197	2492671	4475	-	FBgn0264978	protein_coding	Dmel_CG3539	Slh
377	oaf	0.0795312	1.36731	17.1921	7.00769	3.35535	7.45902	115	10	180	33435	#1E90FF,black	#FFE4B3,black	#FF0000,black	oaf	NT_033779.5	2492955	2498846	5892	+	FBgn0011818	protein_coding	Dmel_CG9884	oaf
378	CR44607	1	1	1	0	0	0	0	0	0	19835730				CR44607	NT_033779.5	2507312	2507596	285	-	FBgn0265818	ncRNA	Dmel_CR44607	CR44607
379	CG3528	0.0477867	0.558585	11.6891	4.38725	0	3.5471	18	0	11	33436	#1E90FF,black	#B0E0E6,black	#FF0000,black	CG3528	NT_033779.5	2517102	2518037	936	-	FBgn0031430	protein_coding	Dmel_CG3528	CG3528
380	CR44112	0.154757	0.154757	1	2.69193	0	0	5	0	0	14462675	#00BFFF,black	#00BFFF,black		CR44112	NT_033779.5	2532999	2533569	571	-	FBgn0264943	ncRNA	Dmel_CR44112	CR44112
381	CG3515	0.0140974	1.20623	85.5642	6.14843	0	6.41894	63	0	87	33437	#1E90FF,black		#FF0000,black	CG3515	NT_033779.5	2551145	2552825	1681	-	FBgn0031431	protein_coding	Dmel_CG3515	CG3515
382	CR44113	1	1	1	0	0	0	0	0	0	14462676				CR44113	NT_033779.5	2555750	2556089	340	+	FBgn0264944	ncRNA	Dmel_CR44113	CR44113
383	Cyp309a1	0.37084	2.46047	6.63485	12.1319	10.7007	13.4308	4041	1795	11361	33438	#87CEEB,black	#FF6347,black	#FF4500,black	Cyp309a1	NT_033779.5	2562483	2564830	2348	-	FBgn0031432	protein_coding	Dmel_CG9964	Cyp309a1
384	Cyp309a2	0.0554497	1.68214	30.3364	6.07947	1.90679	6.82977	60	3	116	33439	#1E90FF,black	#FFA07A,black	#FF0000,black	Cyp309a2	NT_033779.5	2564886	2573037	8152	-	FBgn0041337	protein_coding	Dmel_CG18559	Cyp309a2
385	Rad1	0.680088	0.798357	1.1739	3.45781	2.9016	3.13291	9	7	8	33440	#E0FFFF,black	#E0FFFF,black		Rad1	NT_033779.5	2573436	2575052	1617	-	FBgn0026778	protein_coding	Dmel_CG3240	Rad1
386	CG34314	0.680088	0.798357	1.1739	3.45781	2.9016	3.13291	9	7	8		#E0FFFF,black	#E0FFFF,black		CG34314
387	insv	0.567296	0.537825	0.94805	6.10242	5.28459	5.20762	61	41	37	33441	#B0E0E6,black	#B0E0E6,black		insv	NT_033779.5	2575280	2576997	1718	-	FBgn0031434	protein_coding	Dmel_CG3227	insv
388	Elba2	0.739156	1.19588	1.6179	4.78955	4.3535	5.04762	24	21	33	33442	#E0FFFF,black		#FFA07A,black	Elba2	NT_033779.5	2577687	2579179	1493	+	FBgn0031435	protein_coding	Dmel_CG9883	Elba2
389	CG3214	1.06891	1.09601	1.02535	10.5271	10.6232	10.6593	1328	1701	1663					CG3214
390	Arpc5	1.0683	1.32932	1.24433	9.66064	9.75596	10.0713	728	932	1106	33444		#FFE4B3,black		Arpc5	NT_033779.5	2580292	2581423	1132	+	FBgn0031437	protein_coding	Dmel_CG9881	Arpc5
391	Drp1	1.14421	1.03092	0.900989	9.33072	9.52507	9.37465	579	794	682	33445				Drp1	NT_033779.5	2581281	2585430	4150	-	FBgn0026479	protein_coding	Dmel_CG3210	Drp1
392	CG15394	0.114679	1.58837	13.8506	4.04846	0.924131	4.71601	14	1	26	33446	#1E90FF,black	#FFA07A,black	#FF0000,black	CG15394	NT_033779.5	2591869	2592773	905	+	FBgn0250835	protein_coding	Dmel_CG15394	CG15394
393	CR44790	1	1	1	0	0	0	0	0	0	19836148				CR44790	NT_033779.5	2598608	2599860	1253	-	FBgn0266025	ncRNA	Dmel_CR44790	CR44790
394	CR44789	1	1	1	0	0	0	0	0	0	19835162				CR44789	NT_033779.5	2601033	2601721	689	-	FBgn0266024	ncRNA	Dmel_CR44789	CR44789
395	CG15395	0.0520929	0.533493	10.2412	6.7486	2.48584	5.84215	96	5	58	33447	#1E90FF,black	#B0E0E6,black	#FF0000,black	CG15395	NT_033779.5	2609994	2611283	1290	+	FBgn0031440	protein_coding	Dmel_CG15395	CG15395
396	CG43403	1	1	1	0	0	0	0	0	0	12798530				CG43403	NT_033779.5	2620187	2620782	596	+	FBgn0263322	protein_coding	Dmel_CG43403	CG43403
397	CR45705	1	1	1	0	0	0	0	0	0	19835239				CR45705	NT_033779.5	2625456	2627855	2400	-	FBgn0267269	ncRNA	Dmel_CR45705	CR45705
398	CR43852	0.230632	1.57796	6.8419	2.11634	0	2.7744	3	0	6	14462677	#00BFFF,black	#FFA07A,black	#FF4500,black	CR43852	NT_033779.5	2646030	2646281	252	+	FBgn0264434	ncRNA	Dmel_CR43852	CR43852
399	CG9962	0.0060893	1.63957	269.255	7.35951	0	8.07283	147	0	276	33448	#1E90FF,black	#FFA07A,black	#FF0000,black	CG9962	NT_033779.5	2646577	2647720	1144	-	FBgn0031441	protein_coding	Dmel_CG9962	CG9962
400	CG43851	0.0291932	0.625016	21.4096	5.09822	0	4.42019	30	0	21	14462678	#1E90FF,black	#B0E0E6,black	#FF0000,black	CG43851	NT_033779.5	2647886	2648361	476	+	FBgn0264433	protein_coding	Dmel_CG43851	CG43851
401	CG33125	0.024445	0.547075	22.3798	5.35432	0	4.48413	36	0	22	318892	#1E90FF,black	#B0E0E6,black	#FF0000,black	CG33125	NT_033779.5	2648360	2652414	4055	-	FBgn0053125	protein_coding	Dmel_CG33125	CG33125
402	Prosbeta4R1	0.00875824	0.451348	51.5341	6.83514	0	5.68746	102	0	52	33449	#1E90FF,black	#87CEEB,black	#FF0000,black	Prosbeta4R1	NT_033779.5	2653046	2653926	881	+	FBgn0031442	protein_coding	Dmel_CG17301	Prosbeta4R1
403	Or23a	1	1	1	0	0	0	0	0	0	33450				Or23a	NT_033779.5	2654049	2655462	1414	+	FBgn0026395	protein_coding	Dmel_CG9880	Or23a
404	Prosbeta4R2	0.0260065	1.63766	62.9713	7.17229	1.90731	7.88393	129	3	242	33451	#1E90FF,black	#FFA07A,black	#FF0000,black	Prosbeta4R2	NT_033779.5	2655394	2657102	1709	+	FBgn0031443	protein_coding	Dmel_CG17302	Prosbeta4R2
405	CG9879	0.0200714	0.917515	45.7125	5.63871	0	5.51452	44	0	46	33452	#1E90FF,black		#FF0000,black	CG9879	NT_033779.5	2665062	2666265	1204	+	FBgn0031444	protein_coding	Dmel_CG9879	CG9879
406	Gr23a	1	1	1	0	0	0	0	0	0	33453				Gr23a	NT_033779.5	2669823	2672186	2364	+	FBgn0041248	protein_coding	Dmel_CG15396	Gr23a
407	CG31690	4.58506	1.19823	0.261334	1.70491	3.90185	1.96581	2	15	3	33455	#FF4500,black		#87CEEB,black	CG31690	NT_033779.5	2677734	2719431	41698	+	FBgn0051690	protein_coding	Dmel_CG31690	CG31690
408	CG15398	0.186499	0.186499	1	2.42276	0	0	4	0	0	33454	#00BFFF,black	#00BFFF,black		CG15398	NT_033779.5	2695330	2696437	1108	-	FBgn0031446	protein_coding	Dmel_CG15398	CG15398
409	CG31689	2.25491	0.908057	0.402702	5.95649	7.12956	5.81734	55	150	57	326154	#FF6347,black		#87CEEB,black	CG31689	NT_033779.5	2725674	2739830	14157	+	FBgn0031449	protein_coding	Dmel_CG31689	CG31689
410	Hrs	0.659471	1.34978	2.04676	9.56235	8.96173	9.99507	680	537	1049	33458	#B0E0E6,black	#FFE4B3,black	#FF6347,black	Hrs	NT_033779.5	2739986	2743377	3392	+	FBgn0031450	protein_coding	Dmel_CG2903	Hrs
411	CG9961	0.38205	1.14274	2.99108	8.29005	6.90188	8.48255	281	128	367	33459	#87CEEB,black		#FF6347,black	CG9961	NT_033779.5	2743375	2744934	1560	-	FBgn0031451	protein_coding	Dmel_CG9961	CG9961
412	Cwc25	1.21087	0.871267	0.719541	10.2075	10.4836	10.0087	1064	1544	1059	33460			#E0FFFF,black	Cwc25	NT_033779.5	2745098	2746944	1847	+	FBgn0031452	protein_coding	Dmel_CG2843	Cwc25
413	Pgk	1.16122	0.767353	0.660814	10.6696	10.8852	10.2876	1466	2040	1285	33461		#E0FFFF,black	#B0E0E6,black	Pgk	NT_033779.5	2746880	2753068	6189	-	FBgn0250906	protein_coding	Dmel_CG3127	Pgk
414	Bacc	0.690607	0.645755	0.935055	12.4903	11.9562	11.8594	5181	4287	3822	33462	#E0FFFF,black	#B0E0E6,black		Bacc	NT_033779.5	2752445	2757975	5531	+	FBgn0031453	protein_coding	Dmel_CG9894	Bacc
415	CR44772	0.988352	2.9199	2.95431	0.0169033	0	1.56282	0	0	2	19836120		#FF6347,black	#FF6347,black	CR44772	NT_033779.5	2757940	2758176	237	-	FBgn0265997	ncRNA	Dmel_CR44772	CR44772
416	CG9960	2.40001	1.07849	0.44937	6.43512	7.69816	6.54414	77	223	95	3771966	#FF6347,black		#87CEEB,black	CG9960	NT_033779.5	2758427	2759677	1251	-	FBgn0031454	protein_coding	Dmel_CG9960	CG9960
417	Snapin	2.40001	1.07849	0.44937	6.43512	7.69816	6.54414	77	223	95	3772677	#FF6347,black		#87CEEB,black	Snapin	NT_033779.5	2758427	2759677	1251	-	FBgn0031455	protein_coding	Dmel_CG9958	Snapin
418	Trn-SR	1.04973	1.36544	1.30076	6.5759	6.64592	7.02527	85	107	133	33465		#FFE4B3,black	#FFE4B3,black	Trn-SR	NT_033779.5	2759924	2763889	3966	+	FBgn0031456	protein_coding	Dmel_CG2848	Trn-SR
419	CG3077	1.35936	1.44019	1.05946	7.03272	7.47565	7.55898	117	191	193	33466	#FFE4B3,black	#FFE4B3,black		CG3077	NT_033779.5	2763416	2765665	2250	-	FBgn0031457	protein_coding	Dmel_CG3077	CG3077
420	aph-1	0.665194	0.612719	0.921113	6.52411	5.93595	5.8174	82	65	57	33467	#B0E0E6,black	#B0E0E6,black		aph-1	NT_033779.5	2766233	2767281	1049	+	FBgn0031458	protein_coding	Dmel_CG2855	aph-1
421	Taf10b	0.813612	1.0559	1.29779	8.9056	8.60802	8.98407	431	420	520	33468			#FFE4B3,black	Taf10b	NT_033779.5	2767286	2767845	560	-	FBgn0026324	protein_coding	Dmel_CG3069	Taf10b
422	Taf10	0.725148	1.04557	1.44188	8.3985	7.93485	8.46279	303	263	362	33469	#E0FFFF,black		#FFE4B3,black	Taf10	NT_033779.5	2767890	2768612	723	+	FBgn0028398	protein_coding	Dmel_CG2859	Taf10
423	colt	1.28082	0.721045	0.562955	10.217	10.5741	9.74516	1071	1644	882	33470	#FFE4B3,black	#E0FFFF,black	#B0E0E6,black	colt	NT_033779.5	2768590	2770069	1480	-	FBgn0019830	protein_coding	Dmel_CG3057	colt
424	CG2862	0.878624	0.796272	0.906272	11.3271	11.1405	10.9985	2313	2435	2104	33471		#E0FFFF,black		CG2862	NT_033779.5	2770135	2770904	770	+	FBgn0031459	protein_coding	Dmel_CG2862	CG2862
425	CG15399	0.853234	0.995377	1.16659	5.84885	5.61986	5.84216	51	52	58	33472				CG15399	NT_033779.5	2770884	2771776	893	-	FBgn0031460	protein_coding	Dmel_CG15399	CG15399
426	Syt1	0.478466	0.814208	1.7017	12.2722	11.2087	11.9757	4454	2553	4143	33473	#87CEEB,black		#FFA07A,black	Syt1	NT_033779.5	2772327	2799979	27653	-	FBgn0004242	protein_coding	Dmel_CG3139	Syt1
427	CR43821	0.101367	0.676385	6.67265	4.22661	0.924266	3.66253	16	1	12	14462679	#1E90FF,black	#E0FFFF,black	#FF4500,black	CR43821	NT_033779.5	2797832	2798321	490	+	FBgn0264369	ncRNA	Dmel_CR43821	CR43821
428	daw	0.771032	1.02102	1.32423	11.2575	10.8824	11.2875	2204	2036	2571	33474	#E0FFFF,black		#FFE4B3,black	daw	NT_033779.5	2805261	2812376	7116	+	FBgn0031461	protein_coding	Dmel_CG16987	daw
429	CG2964	0.0297315	0.666697	22.4239	7.97027	2.8984	7.38537	225	7	171	33475	#1E90FF,black	#E0FFFF,black	#FF0000,black	CG2964	NT_033779.5	2812437	2814429	1993	+	FBgn0031462	protein_coding	Dmel_CG2964	CG2964
430	G6P	0.0511468	0.530604	10.3741	7.88467	3.59546	6.97038	212	12	128	33476	#1E90FF,black	#B0E0E6,black	#FF0000,black	G6P	NT_033779.5	2814336	2815760	1425	-	FBgn0031463	protein_coding	Dmel_CG15400	G6P
431	Duox	3.72356	2.39223	0.642458	1.70527	3.60195	2.96363	2	12	7	33477	#FF6347,black	#FF6347,black	#B0E0E6,black	Duox	NT_033779.5	2815970	2830248	14279	-	FBgn0283531	protein_coding	Dmel_CG3131	Duox
432	CG3123	0.0477491	0.743955	15.5805	4.38838	0	3.96167	18	0	15	33478	#1E90FF,black	#E0FFFF,black	#FF0000,black	CG3123	NT_033779.5	2823546	2825506	1961	-	FBgn0031465	protein_coding	Dmel_CG3123	CG3123
433	CG3119	2.84625	0.988476	0.34729	0.0167228	1.52579	0	0	2	0	33479	#FF6347,black		#87CEEB,black	CG3119	NT_033779.5	2834887	2837833	2947	-	FBgn0031466	protein_coding	Dmel_CG3119	CG3119
434	Cpr23B	1	1	1	0	0	0	0	0	0	33480				Cpr23B	NT_033779.5	2838411	2839547	1137	+	FBgn0031467	protein_coding	Dmel_CG2973	Cpr23B
435	CR45342	6.47687	0.978692	0.151106	0.031073	2.72637	0	0	6	0	19836251	#FF4500,black		#00BFFF,black	CR45342	NT_033779.5	2840025	2840316	292	-	FBgn0266881	ncRNA	Dmel_CR45342	CR45342
436	CG2975	0.745112	1.22086	1.63849	3.13444	2.70997	3.42233	7	6	10	33481	#E0FFFF,black		#FFA07A,black	CG2975	NT_033779.5	2840124	2842638	2515	+	FBgn0031468	protein_coding	Dmel_CG2975	CG2975
437	CG18558	0.744103	0.372661	0.50082	4.84481	4.41839	3.42075	25	22	10	33482	#E0FFFF,black	#87CEEB,black	#B0E0E6,black	CG18558	NT_033779.5	2842589	2844513	1925	-	FBgn0031469	protein_coding	Dmel_CG18558	CG18558
438	CG18557	1.30243	0.716927	0.550455	8.42207	8.80327	7.94197	308	481	252	33483	#FFE4B3,black	#E0FFFF,black	#B0E0E6,black	CG18557	NT_033779.5	2844601	2845734	1134	-	FBgn0031470	protein_coding	Dmel_CG18557	CG18557
439	CG3117	1.50498	0.420578	0.279458	7.80858	8.39832	6.55902	201	363	96	33484	#FFA07A,black	#87CEEB,black	#87CEEB,black	CG3117	NT_033779.5	2845926	2847212	1287	-	FBgn0031471	protein_coding	Dmel_CG3117	CG3117
440	CG2983	2.84625	0.988476	0.34729	0.0167228	1.52579	0	0	2	0	33485	#FF6347,black		#87CEEB,black	CG2983	NT_033779.5	2847632	2848997	1366	+	FBgn0031472	protein_coding	Dmel_CG2983	CG2983
441	CG3104	5.77231	0.357559	0.0619439	2.45513	4.98427	0.971379	4	33	1	33486	#FF4500,black	#87CEEB,black	#1E90FF,black	CG3104	NT_033779.5	2848989	2855778	6790	-	FBgn0031473	protein_coding	Dmel_CG3104	CG3104
442	RpS21	0.947534	0.980006	1.03427	13.9875	13.9097	13.9583	14627	16607	16377	33487				RpS21	NT_033779.5	2856070	2857029	960	+	FBgn0015521	protein_coding	Dmel_CG2986	RpS21
443	CG2991	2.83685	0.686394	0.241956	5.67238	7.17667	5.12949	45	155	35	33488	#FF6347,black	#E0FFFF,black	#00BFFF,black	CG2991	NT_033779.5	2857164	2868548	11385	+	FBgn0031474	protein_coding	Dmel_CG2991	CG2991
444	CG31694	0.903824	1.00032	1.10676	10.4024	10.2565	10.4029	1218	1319	1392	33489				CG31694	NT_033779.5	2868627	2874489	5863	-	FBgn0051694	protein_coding	Dmel_CG31694	CG31694
445	CG8813	0.0295325	1.60309	54.2824	6.00652	0.924963	6.68737	57	1	105	33490	#1E90FF,black	#FFA07A,black	#FF0000,black	CG8813	NT_033779.5	2869652	2870649	998	+	FBgn0031476	protein_coding	Dmel_CG8813	CG8813
446	CG8814	1.29793	0.900724	0.693968	9.58548	9.96169	9.43463	691	1075	711	33492	#FFE4B3,black		#E0FFFF,black	CG8814	NT_033779.5	2874890	2877168	2279	+	FBgn0031478	protein_coding	Dmel_CG8814	CG8814
447	Prx6005	1.32742	0.988673	0.744809	9.25147	9.66009	9.23503	548	872	619	33493	#FFE4B3,black		#E0FFFF,black	Prx6005	NT_033779.5	2877091	2878232	1142	-	FBgn0031479	protein_coding	Dmel_CG3083	Prx6005
448	CG31950	1.06351	1.02924	0.967777	8.3054	8.39424	8.34698	284	362	334	319043				CG31950	NT_033779.5	2878344	2879001	658	+	FBgn0051950	protein_coding	Dmel_CG31950	CG31950
449	betaggt-II	1.06319	0.512634	0.482167	7.60962	7.69802	6.64563	175	223	102	47757		#B0E0E6,black	#87CEEB,black	betaggt-II	NT_033779.5	2879112	2880708	1597	+	FBgn0028970	protein_coding	Dmel_CG18627	betaggt-II
450	NTPase	1.13733	0.93005	0.817751	9.85305	10.0387	9.74843	832	1134	884	33495				NTPase	NT_033779.5	2880704	2885850	5147	-	FBgn0024947	protein_coding	Dmel_CG3059	NTPase
451	lilli	0.772399	0.903518	1.16976	7.46301	7.09043	7.31664	158	146	163	33496	#E0FFFF,black			lilli	NT_033779.5	2885929	2954406	68478	+	FBgn0041111	protein_coding	Dmel_CG8817	lilli
452	Rbp9	0.728647	0.945743	1.29794	9.14793	8.69122	9.06745	510	445	551	33498	#E0FFFF,black		#FFE4B3,black	Rbp9	NT_033779.5	2954762	2968434	13673	+	FBgn0010263	protein_coding	Dmel_CG3151	Rbp9
453	Ts	5.03275	5.14919	1.02314	3.95266	6.28401	6.31701	13	83	81	33499	#FF4500,black	#FF4500,black		Ts	NT_033779.5	2968293	2969638	1346	-	FBgn0024920	protein_coding	Dmel_CG3181	Ts
454	Rrp1	2.65349	1.64148	0.61861	6.12681	7.5347	6.8418	62	199	117	33500	#FF6347,black	#FFA07A,black	#B0E0E6,black	Rrp1	NT_033779.5	2969773	2972508	2736	-	FBgn0004584	protein_coding	Dmel_CG3178	Rrp1
455	gammaTub23C	1.46037	0.85622	0.586305	6.59257	7.1389	6.36862	86	151	84	33501	#FFE4B3,black		#B0E0E6,black	gammaTub23C	NT_033779.5	2972891	2974858	1968	+	FBgn0260639	protein_coding	Dmel_CG3157	gammaTub23C
456	CG9641	0.229098	0.822207	3.58889	7.33963	5.21367	7.05721	145	39	136	33502	#00BFFF,black		#FF6347,black	CG9641	NT_033779.5	2974859	2976862	2004	-	FBgn0031483	protein_coding	Dmel_CG9641	CG9641
457	CG3165	0.331749	0.240338	0.724457	5.18852	3.59669	3.13166	32	12	8	33503	#87CEEB,black	#00BFFF,black	#E0FFFF,black	CG3165	NT_033779.5	2977122	2978500	1379	+	FBgn0031484	protein_coding	Dmel_CG3165	CG3165
458	CG9643	1.37041	1.73038	1.26267	7.85788	8.31249	8.64896	208	342	412	33504	#FFE4B3,black	#FFA07A,black	#FFE4B3,black	CG9643	NT_033779.5	2978411	2979288	878	-	FBgn0031485	protein_coding	Dmel_CG9643	CG9643
459	Chd1	1.33999	1.58175	1.18042	8.10478	8.52701	8.76631	247	397	447	33505	#FFE4B3,black	#FFA07A,black		Chd1	NT_033779.5	2979562	2987723	8162	-	FBgn0250786	protein_coding	Dmel_CG3733	Chd1
460	Bem46	0.763987	0.971925	1.27217	8.29008	7.9017	8.249	281	257	312	44441	#E0FFFF,black		#FFE4B3,black	Bem46	NT_033779.5	2988116	2990075	1960	+	FBgn0025109	protein_coding	Dmel_CG18642	Bem46
461	okr	0.841974	0.763303	0.906563	7.19432	6.94617	6.80465	131	132	114	33507		#E0FFFF,black		okr	NT_033779.5	2989594	2992759	3166	-	FBgn0002989	protein_coding	Dmel_CG3736	okr
462	CG3558	1.29345	1.51048	1.16778	8.84773	9.21896	9.44273	414	642	715	48421	#FFE4B3,black	#FFA07A,black		CG3558	NT_033779.5	2992870	2998726	5857	+	FBgn0025681	protein_coding	Dmel_CG3558	CG3558
463	CG17265	0.98451	1.42735	1.44981	5.8211	5.79858	6.33444	50	59	82	33509		#FFE4B3,black	#FFE4B3,black	CG17265	NT_033779.5	2999286	3016069	16784	+	FBgn0031488	protein_coding	Dmel_CG17265	CG17265
464	CG17224	1.46551	1.55342	1.05999	9.97268	10.5241	10.6081	904	1588	1605	33510	#FFE4B3,black	#FFA07A,black		CG17224	NT_033779.5	3016441	3018308	1868	-	FBgn0031489	protein_coding	Dmel_CG17224	CG17224
465	CG17264	0.68456	1.32272	1.93221	7.75027	7.20352	8.15377	193	158	292	33511	#E0FFFF,black	#FFE4B3,black	#FFA07A,black	CG17264	NT_033779.5	3018508	3021506	2999	+	FBgn0031490	protein_coding	Dmel_CG17264	CG17264
466	alpha4GT1	0.688674	1.08458	1.57489	8.5213	7.98319	8.63844	330	272	409	33512	#E0FFFF,black		#FFA07A,black	alpha4GT1	NT_033779.5	3021309	3023141	1833	-	FBgn0031491	protein_coding	Dmel_CG17223	alpha4GT1
467	CG3542	1.3925	1.10816	0.795809	7.02039	7.49806	7.16855	116	194	147	33513	#FFE4B3,black		#E0FFFF,black	CG3542	NT_033779.5	3023226	3026439	3214	+	FBgn0031492	protein_coding	Dmel_CG3542	CG3542
468	CG3605	1.01636	0.990218	0.974275	9.58963	9.61305	9.57545	693	844	784	33514				CG3605	NT_033779.5	3026252	3029168	2917	-	FBgn0031493	protein_coding	Dmel_CG3605	CG3605
469	CG17219	1.20175	1.11614	0.928763	5.93017	6.1953	6.08868	54	78	69	33515				CG17219	NT_033779.5	3029253	3030616	1364	+	FBgn0031494	protein_coding	Dmel_CG17219	CG17219
470	CR44147	1.3993	1.33994	0.95758	4.53794	5.02264	4.96011	20	34	31	14462680	#FFE4B3,black	#FFE4B3,black		CR44147	NT_033779.5	3030412	3030903	492	-	FBgn0264996	ncRNA	Dmel_CR44147	CR44147
471	GABPI	1.0233	0.963502	0.941561	7.47214	7.50537	7.4185	159	195	175	33516				GABPI	NT_033779.5	3030539	3032300	1762	+	FBgn0031495	protein_coding	Dmel_CG17257	GABPI
472	CG17258	0.755388	1.038	1.37413	7.33991	6.9352	7.39372	145	131	172	33517	#E0FFFF,black		#FFE4B3,black	CG17258	NT_033779.5	3032210	3035348	3139	-	FBgn0031496	protein_coding	Dmel_CG17258	CG17258
473	CG17259	1.32133	0.819735	0.620387	8.58111	8.9831	8.29434	344	545	322		#FFE4B3,black		#B0E0E6,black	CG17259
474	CG17260	0.559681	1.60436	2.86656	8.65848	7.82115	9.34048	363	243	666	33519	#B0E0E6,black	#FFA07A,black	#FF6347,black	CG17260	NT_033779.5	3037230	3038793	1564	+	FBgn0031498	protein_coding	Dmel_CG17260	CG17260
475	cnir	0.348208	1.08975	3.1296	4.22945	2.70747	4.35345	16	6	20	33520	#87CEEB,black		#FF6347,black	cnir	NT_033779.5	3038826	3039812	987	-	FBgn0243513	protein_coding	Dmel_CG17262	cnir
476	CG17221	1.0554	1.58301	1.49992	6.98291	7.0607	7.64558	113	143	205	33521		#FFA07A,black	#FFE4B3,black	CG17221	NT_033779.5	3039976	3041890	1915	+	FBgn0031500	protein_coding	Dmel_CG17221	CG17221
477	CG17261	0.00545111	0.945462	173.444	8.44506	0.925821	8.36415	313	1	338	33522	#1E90FF,black		#FF0000,black	CG17261	NT_033779.5	3042551	3043593	1043	+	FBgn0031501	protein_coding	Dmel_CG17261	CG17261
478	v(2)k05816	3.40273	1.24544	0.366012	2.45383	4.22053	2.77049	4	19	6		#FF6347,black		#87CEEB,black	v(2)k05816
479	CR43708	0.140995	0.0493349	0.349904	5.31261	2.48633	0.971365	35	5	1		#00BFFF,black	#1E90FF,black	#87CEEB,black	CR43708
480	snRNA:U5:23D	9.50885	7.23204	0.760558	1.10721	4.35648	3.96161	1	21	15	3772228	#FF0000,black	#FF4500,black	#E0FFFF,black	snRNA:U5:23D	NT_033779.5	3048701	3048831	131	+	FBgn0003934	snRNA	Dmel_CR32999	snRNA:U5:23D
481	CG3523	1.48778	0.167456	0.112555	11.6403	12.2135	9.06218	2874	5124	549		#FFE4B3,black	#00BFFF,black	#1E90FF,black	CG3523
482	toc	0.0915468	0.976707	10.6689	9.53014	6.08079	9.49614	665	72	742	33526	#1E90FF,black		#FF0000,black	toc	NT_033779.5	3068345	3144786	76442	-	FBgn0015600	protein_coding	Dmel_CG9660	toc
483	PpD6	0.97197	13.2824	13.6655	0.0410164	0	3.77246	0	0	13	49780		#FF0000,black	#FF0000,black	PpD6	NT_033779.5	3109672	3110998	1327	+	FBgn0005779	protein_coding	Dmel_CG8822	PpD6
484	CG15403	0.124243	1.11166	8.94746	5.23363	2.22486	5.38634	33	4	42	33527	#1E90FF,black		#FF0000,black	CG15403	NT_033779.5	3128635	3129489	855	+	FBgn0031504	protein_coding	Dmel_CG15403	CG15403
485	CG12400	1.13795	1.23391	1.08433	11.962	12.1484	12.2652	3592	4898	5064					CG12400
486	Mad	0.673219	0.763281	1.13378	8.72806	8.1572	8.33834	381	307	332	33529	#E0FFFF,black	#E0FFFF,black		Mad	NT_033779.5	3146056	3159643	13588	-	FBgn0011648	protein_coding	Dmel_CG12399	Mad
487	gkt	0.701034	0.628104	0.895968	6.35832	5.84588	5.6874	73	61	52	33530	#E0FFFF,black	#B0E0E6,black		gkt	NT_033779.5	3159950	3162399	2450	+	FBgn0260817	protein_coding	Dmel_CG8825	gkt
488	Hydr2	1.25046	0.642543	0.513846	9.01493	9.33738	8.37679	465	697	341	33532	#FFE4B3,black	#B0E0E6,black	#B0E0E6,black	Hydr2	NT_033779.5	3163645	3169462	5818	+	FBgn0014906	protein_coding	Dmel_CG3488	Hydr2
489	CG44002	2.71953	2.66506	0.979971	2.45458	3.89794	3.86875	4	15	14	33535	#FF6347,black	#FF6347,black		CG44002	NT_033779.5	3169820	3171092	1273	-	FBgn0264744	protein_coding	Dmel_CG44002	CG44002
490	CG31698	0.213035	0.0256222	0.120272	15.1386	12.9078	9.85218	32487	8292	950	318888	#00BFFF,black	#1E90FF,black	#1E90FF,black	CG31698	NT_033779.5	3173205	3173840	636	-	FBgn0051698	protein_coding	Dmel_CG31698	CG31698
491	CG15404	0.192964	0.0245081	0.127009	13.6041	11.2306	8.25355	11214	2592	313	33537	#00BFFF,black	#1E90FF,black	#00BFFF,black	CG15404	NT_033779.5	3173972	3174504	533	+	FBgn0031512	protein_coding	Dmel_CG15404	CG15404
492	CG34393	23.4492	4.71883	0.201236	0.0477139	4.59918	2.28614	0	25	4	33534	#FF0000,black	#FF4500,black	#00BFFF,black	CG34393	NT_033779.5	3175112	3200496	25385	-	FBgn0085422	protein_coding	Dmel_CG34393	CG34393
493	CR45336	1	1	1	0	0	0	0	0	0	19835786				CR45336	NT_033779.5	3210515	3211156	642	+	FBgn0266875	ncRNA	Dmel_CR45336	CR45336
494	CR45337	1	1	1	0	0	0	0	0	0	19836256				CR45337	NT_033779.5	3260973	3261281	309	-	FBgn0266876	ncRNA	Dmel_CR45337	CR45337
495	CR45338	1	1	1	0	0	0	0	0	0	19835261				CR45338	NT_033779.5	3261638	3262007	370	-	FBgn0266877	ncRNA	Dmel_CR45338	CR45338
496	CR45706	0.97398	10.4677	10.7473	0.0380356	0	3.4259	0	0	10	19835718		#FF0000,black	#FF0000,black	CR45706	NT_033779.5	3264168	3265714	1547	-	FBgn0267270	ncRNA	Dmel_CR45706	CR45706
497	CR44484	0.231364	1.13208	4.89305	2.11176	0	2.29073	3	0	4	19834737	#00BFFF,black		#FF4500,black	CR44484	NT_033779.5	3268269	3268646	378	+	FBgn0265677	ncRNA	Dmel_CR44484	CR44484
498	CG3347	0.0259777	0.213083	8.20253	6.19104	0.924456	3.96053	65	1	15	33538	#1E90FF,black	#00BFFF,black	#FF0000,black	CG3347	NT_033779.5	3269437	3271806	2370	+	FBgn0031513	protein_coding	Dmel_CG3347	CG3347
499	CG3332	1.74242	0.906364	0.520175	1.69644	2.49754	1.55461	2	5	2	33539	#FFA07A,black		#B0E0E6,black	CG3332	NT_033779.5	3275800	3280534	4735	-	FBgn0031514	protein_coding	Dmel_CG3332	CG3332
500	CR44485	1	1	1	0	0	0	0	0	0	19834849				CR44485	NT_033779.5	3287822	3288591	770	+	FBgn0265678	ncRNA	Dmel_CR44485	CR44485
501	CG9664	0.833476	1.61782	1.94105	11.2549	10.9921	11.949	2200	2197	4067	33540		#FFA07A,black	#FFA07A,black	CG9664	NT_033779.5	3291245	3294706	3462	-	FBgn0031515	protein_coding	Dmel_CG9664	CG9664
502	CG9663	0.822614	0.901827	1.09629	8.21659	7.93488	8.06752	267	263	275	33541				CG9663	NT_033779.5	3294926	3303130	8205	-	FBgn0031516	protein_coding	Dmel_CG9663	CG9663
503	CG3277	0.984879	3.8711	3.93054	0.0219811	0	1.97473	0	0	3	33543		#FF6347,black	#FF6347,black	CG3277	NT_033779.5	3304100	3317418	13319	+	FBgn0031518	protein_coding	Dmel_CG3277	CG3277
504	CG15406	1.9539	0.428282	0.219193	9.93716	10.9035	8.7138	882	2066	431	33542	#FFA07A,black	#87CEEB,black	#00BFFF,black	CG15406	NT_033779.5	3309222	3311682	2461	+	FBgn0031517	protein_coding	Dmel_CG15406	CG15406
505	CG3326	0.321322	0.982305	3.05708	5.23375	3.59584	5.208	33	12	37	33544	#87CEEB,black		#FF6347,black	CG3326	NT_033779.5	3316794	3319872	3079	-	FBgn0031519	protein_coding	Dmel_CG3326	CG3326
506	CG8837	2.39632	0.746164	0.311379	3.8432	5.10403	3.42077	12	36	10	33545	#FF6347,black	#E0FFFF,black	#87CEEB,black	CG8837	NT_033779.5	3320245	3323141	2897	+	FBgn0031520	protein_coding	Dmel_CG8837	CG8837
507	CG33281	8.41392	0.5888	0.0699793	3.31185	6.38463	2.5477	8	89	5	2768938	#FF0000,black	#B0E0E6,black	#1E90FF,black	CG33281	NT_033779.5	3324237	3326637	2401	+	FBgn0053281	protein_coding	Dmel_CG33281	CG33281
508	CG33282	0.600901	0.313179	0.521182	1.67494	0.94014	0	2	1	0	2768939	#B0E0E6,black	#87CEEB,black	#B0E0E6,black	CG33282	NT_033779.5	3327903	3329792	1890	+	FBgn0053282	protein_coding	Dmel_CG33282	CG33282
509	CG3285	3.55803	0.542564	0.15249	3.84399	5.67507	2.96186	12	54	7	33547	#FF6347,black	#B0E0E6,black	#00BFFF,black	CG3285	NT_033779.5	3330928	3332876	1949	+	FBgn0031522	protein_coding	Dmel_CG3285	CG3285
510	CG15408	2.07611	0.322904	0.155533	6.71962	7.7735	5.0888	94	235	34	33548	#FF6347,black	#87CEEB,black	#00BFFF,black	CG15408	NT_033779.5	3332814	3334790	1977	+	FBgn0031523	protein_coding	Dmel_CG15408	CG15408
511	E23	0.240916	1.1178	4.63979	10.8949	8.84153	11.0556	1714	494	2189	43895	#00BFFF,black		#FF4500,black	E23	NT_033779.5	3334875	3354829	19955	-	FBgn0020445	protein_coding	Dmel_CG3327	E23
512	CG8838	0.050743	0.921837	18.1668	7.00742	2.70677	6.89	115	6	121	33551	#1E90FF,black		#FF0000,black	CG8838	NT_033779.5	3357646	3358618	973	+	FBgn0031526	protein_coding	Dmel_CG8838	CG8838
513	CG34394	0.928175	0.804206	0.866437	7.56806	7.46053	7.2537	170	189	156	33552				CG34394	NT_033779.5	3358640	3373372	14733	-	FBgn0085423	protein_coding	Dmel_CG34394	CG34394
514	CG15412	12.6794	7.56254	0.596442	0.044939	3.70936	2.96381	0	13	7	33553	#FF0000,black	#FF4500,black	#B0E0E6,black	CG15412	NT_033779.5	3373567	3375711	2145	-	FBgn0031528	protein_coding	Dmel_CG15412	CG15412
515	CG9662	1.11316	1.02937	0.924729	8.74689	8.90156	8.78866	386	515	454	33554				CG9662	NT_033779.5	3375832	3376737	906	-	FBgn0031529	protein_coding	Dmel_CG9662	CG9662
516	Ptpa	0.805039	1.01231	1.25747	8.11626	7.8034	8.13392	249	240	288	33555			#FFE4B3,black	Ptpa	NT_033779.5	3377002	3378590	1589	+	FBgn0016698	protein_coding	Dmel_CG3289	Ptpa
517	CR45301	0.251353	0.131902	0.524767	2.92247	0.930251	0	6	1	0	19834822	#87CEEB,black	#00BFFF,black	#B0E0E6,black	CR45301	NT_033779.5	3386863	3387278	416	-	FBgn0266839	ncRNA	Dmel_CR45301	CR45301
518	Sfp23F	0.267019	0.0136857	0.0512538	6.19118	4.2862	0	65	20	0	8674054	#87CEEB,black	#1E90FF,black	#1E90FF,black	Sfp23F	NT_033779.5	3387354	3387743	390	-	FBgn0259949	protein_coding	Dmel_CG42459	Sfp23F
519	CG42460	0.267667	0.0154277	0.0576374	14.4489	12.5474	8.4306	20141	6459	354	8674116	#87CEEB,black	#1E90FF,black	#1E90FF,black	CG42460	NT_033779.5	3387882	3388496	615	-	FBgn0259950	protein_coding	Dmel_CG42460	CG42460
520	CR44791	1	1	1	0	0	0	0	0	0	19834755				CR44791	NT_033779.5	3389348	3389753	406	+	FBgn0266026	ncRNA	Dmel_CR44791	CR44791
521	CR44792	0.478879	0.478879	1	1.06227	0	0	1	0	0	19835285	#87CEEB,black	#87CEEB,black		CR44792	NT_033779.5	3397323	3397851	529	-	FBgn0266027	ncRNA	Dmel_CR44792	CR44792
522	CG34175	0.0411115	1.8398	44.7514	4.60431	0	5.48386	21	0	45	5740264	#1E90FF,black	#FFA07A,black	#FF0000,black	CG34175	NT_033779.5	3398023	3398684	662	+	FBgn0085204	protein_coding	Dmel_CG34175	CG34175
523	pgant2	1.61555	1.39666	0.864508	3.72687	4.4189	4.20885	11	22	18	33556	#FFA07A,black	#FFE4B3,black		pgant2	NT_033779.5	3404460	3426719	22260	-	FBgn0031530	protein_coding	Dmel_CG3254	pgant2
524	CG8840	0.00431197	0.821522	190.522	7.85744	0	7.57381	208	0	195	33557	#1E90FF,black		#FF0000,black	CG8840	NT_033779.5	3410560	3411199	640	+	FBgn0031531	protein_coding	Dmel_CG8840	CG8840
525	CG31952	0.0225738	1.4928	66.1298	5.46921	0	6.04723	39	0	67	326179	#1E90FF,black	#FFE4B3,black	#FF0000,black	CG31952	NT_033779.5	3416693	3418068	1376	+	FBgn0051952	protein_coding	Dmel_CG31952	CG31952
526	CG2772	0.1233	2.07619	16.8385	5.50553	2.48577	6.55946	40	5	96	33559	#1E90FF,black	#FF6347,black	#FF0000,black	CG2772	NT_033779.5	3445992	3447589	1598	+	FBgn0031533	protein_coding	Dmel_CG2772	CG2772
527	Snx1	0.768031	0.818839	1.06615	9.88387	9.50311	9.59552	850	782	795	33560	#E0FFFF,black			Snx1	NT_033779.5	3449683	3452106	2424	+	FBgn0031534	protein_coding	Dmel_CG2774	Snx1
528	CG12795	0.925766	1.2373	1.33652	8.2591	8.14782	8.56629	275	305	389	33561			#FFE4B3,black	CG12795	NT_033779.5	3452466	3453755	1290	+	FBgn0031535	protein_coding	Dmel_CG12795	CG12795
529	Cog3	1.03521	1.33978	1.29422	7.91202	7.96195	8.33402	216	268	331	33562		#FFE4B3,black	#FFE4B3,black	Cog3	NT_033779.5	3453697	3457064	3368	-	FBgn0031536	protein_coding	Dmel_CG3248	Cog3
530	Sec5	1.39598	1.19013	0.852542	10.1579	10.6392	10.4091	1028	1720	1398	33563	#FFE4B3,black			Sec5	NT_033779.5	3457302	3460367	3066	+	FBgn0266670	protein_coding	Dmel_CG8843	Sec5
531	CG3246	1.376	1.08267	0.786826	10.4863	10.9468	10.6009	1291	2129	1597	33564	#FFE4B3,black		#E0FFFF,black	CG3246	NT_033779.5	3460322	3461952	1631	-	FBgn0031538	protein_coding	Dmel_CG3246	CG3246
532	msl-2	1.82938	1.03562	0.566104	4.23194	5.10329	4.28243	16	36	19	33565	#FFA07A,black		#B0E0E6,black	msl-2	NT_033779.5	3462218	3466112	3895	-	FBgn0005616	protein_coding	Dmel_CG3241	msl-2
533	Pdsw	1.16619	0.945242	0.810537	10.2075	10.4294	10.1263	1064	1487	1149					Pdsw
534	CG3238	0.846327	1.20579	1.42473	3.59865	3.35794	3.86862	10	10	14	33567			#FFE4B3,black	CG3238	NT_033779.5	3467342	3470004	2663	-	FBgn0031540	protein_coding	Dmel_CG3238	CG3238
535	CG31776	0.0698255	1.49582	21.4223	3.8401	0	4.42104	12	0	21	33568	#1E90FF,black	#FFE4B3,black	#FF0000,black	CG31776	NT_033779.5	3470182	3472364	2183	+	FBgn0051776	protein_coding	Dmel_CG31776	CG31776
536	pgant4	0.281925	1.34329	4.76472	6.67302	4.8464	7.09879	91	30	140	261610	#87CEEB,black	#FFE4B3,black	#FF4500,black	pgant4	NT_033779.5	3472603	3475338	2736	+	FBgn0051956	protein_coding	Dmel_CG31956	pgant4
537	CR45372	0.113151	0.411361	3.6355	5.0501	1.90643	3.76858	29	3	13	19835145	#1E90FF,black	#87CEEB,black	#FF6347,black	CR45372	NT_033779.5	3475365	3476058	694	+	FBgn0266912	ncRNA	Dmel_CR45372	CR45372
538	CR43928	0.179059	0.60454	3.3762	4.38835	1.90686	3.66226	18	3	12	14462683	#00BFFF,black	#B0E0E6,black	#FF6347,black	CR43928	NT_033779.5	3476343	3477648	1306	+	FBgn0264549	ncRNA	Dmel_CR43928	CR43928
539	Thor	0.31273	0.746135	2.38587	14.1976	12.5206	13.7751	16921	6340	14424	33569	#87CEEB,black	#E0FFFF,black	#FF6347,black	Thor	NT_033779.5	3478434	3479612	1179	+	FBgn0261560	protein_coding	Dmel_CG8846	Thor
540	CG15414	2.95674	1.43672	0.485912	3.13905	4.70306	3.66183	7	27	12	33570	#FF6347,black	#FFE4B3,black	#87CEEB,black	CG15414	NT_033779.5	3480755	3491071	10317	-	FBgn0031542	protein_coding	Dmel_CG15414	CG15414
541	tim	0.94696	0.110588	0.116782	4.7286	4.64998	1.55187	23	26	2	33571		#1E90FF,black	#1E90FF,black	tim	NT_033779.5	3493986	3508119	14134	-	FBgn0014396	protein_coding	Dmel_CG3234	tim
542	CR45299	1	1	1	0	0	0	0	0	0	19834766				CR45299	NT_033779.5	3508598	3509036	439	+	FBgn0266837	ncRNA	Dmel_CR45299	CR45299
543	CG31954	1	1	1	0	0	0	0	0	0	33572				CG31954	NT_033779.5	3509058	3510102	1045	-	FBgn0051954	protein_coding	Dmel_CG31954	CG31954
544	CR45300	1	1	1	0	0	0	0	0	0	19835960				CR45300	NT_033779.5	3509099	3509440	342	+	FBgn0266838	ncRNA	Dmel_CR45300	CR45300
545	CG33123	1.84571	1.51659	0.821686	8.27994	9.16412	8.88078	279	618	484		#FFA07A,black	#FFA07A,black		CG33123
546	CG17593	0.758656	0.77017	1.01518	9.06361	8.66513	8.68686	481	437	423	33573	#E0FFFF,black	#E0FFFF,black		CG17593	NT_033779.5	3514872	3517264	2393	+	FBgn0031544	protein_coding	Dmel_CG17593	CG17593
547	CG3213	0.0107151	0.462232	43.1383	9.44296	2.89875	8.32965	626	7	330	33574	#1E90FF,black	#87CEEB,black	#FF0000,black	CG3213	NT_033779.5	3517273	3519651	2379	-	FBgn0031545	protein_coding	Dmel_CG3213	CG3213
548	CG8851	0.124872	0.634405	5.08045	6.70343	3.70195	6.04691	93	13	67	33575	#1E90FF,black	#B0E0E6,black	#FF4500,black	CG8851	NT_033779.5	3519677	3522555	2879	+	FBgn0031546	protein_coding	Dmel_CG8851	CG8851
549	Sr-CIV	2.49084	0.988513	0.39686	6.91828	8.23491	6.90161	108	324	122	33576	#FF6347,black		#87CEEB,black	Sr-CIV	NT_033779.5	3522521	3524056	1536	-	FBgn0031547	protein_coding	Dmel_CG3212	Sr-CIV
550	CG8852	1.20904	0.738726	0.611002	4.78957	5.06343	4.35268	24	35	20	33577		#E0FFFF,black	#B0E0E6,black	CG8852	NT_033779.5	3525131	3527588	2458	+	FBgn0031548	protein_coding	Dmel_CG8852	CG8852
551	Spindly	0.910702	0.552363	0.606525	5.27596	5.14101	4.41964	34	37	21	33578		#B0E0E6,black	#B0E0E6,black	Spindly	NT_033779.5	3527387	3530317	2931	-	FBgn0031549	protein_coding	Dmel_CG15415	Spindly
552	Che-13	0.30936	1.81623	5.87093	1.69264	0	2.55359	2	0	5		#87CEEB,black	#FFA07A,black	#FF4500,black	Che-13
553	CR44308	0.0453133	0.970424	21.4159	4.46392	0	4.42061	19	0	21	19836131	#1E90FF,black		#FF0000,black	CR44308	NT_033779.5	3537844	3538333	490	+	FBgn0265367	ncRNA	Dmel_CR44308	CR44308
554	drm	1.12154	1.03511	0.922933	5.79236	5.95784	5.84213	49	66	58	49638				drm	NT_033779.5	3539247	3548423	9177	+	FBgn0024244	protein_coding	Dmel_CG10016	drm
555	CR44309	0.183625	1.61348	8.78684	2.44517	0	3.13534	4	0	8	19835843	#00BFFF,black	#FFA07A,black	#FF0000,black	CR44309	NT_033779.5	3562038	3563118	1081	+	FBgn0265368	ncRNA	Dmel_CR44309	CR44309
556	CR44747	1	1	1	0	0	0	0	0	0	19836215				CR44747	NT_033779.5	3563308	3563540	233	-	FBgn0265960	ncRNA	Dmel_CR44747	CR44747
557	CR43822	1	1	1	0	0	0	0	0	0	14462684				CR43822	NT_033779.5	3575350	3575806	457	+	FBgn0264370	ncRNA	Dmel_CR43822	CR43822
558	CG43815	0.984879	3.8711	3.93054	0.0219811	0	1.97473	0	0	3	14462685		#FF6347,black	#FF6347,black	CG43815	NT_033779.5	3576210	3576623	414	+	FBgn0264363	protein_coding	Dmel_CG43815	CG43815
559	sob	2.65772	2.40137	0.903545	2.9452	4.35539	4.20906	6	21	18	33581	#FF6347,black	#FF6347,black		sob	NT_033779.5	3578013	3580769	2757	-	FBgn0004892	protein_coding	Dmel_CG3242	sob
560	CR43823	0.23445	0.23445	1	2.09265	0	0	3	0	0	14462686	#00BFFF,black	#00BFFF,black		CR43823	NT_033779.5	3588485	3590301	1817	-	FBgn0264371	ncRNA	Dmel_CR43823	CR43823
561	odd	3.21198	2.32277	0.72316	3.60236	5.28582	4.81821	10	41	28	33583	#FF6347,black	#FF6347,black	#E0FFFF,black	odd	NT_033779.5	3604224	3606756	2533	-	FBgn0002985	protein_coding	Dmel_CG3851	odd
562	CR44310	1	1	1	0	0	0	0	0	0	19834825				CR44310	NT_033779.5	3616296	3617619	1324	+	FBgn0265369	ncRNA	Dmel_CR44310	CR44310
563	Dot	0.26407	0.747816	2.83189	5.90256	3.98155	5.48331	53	16	45	44058	#87CEEB,black	#E0FFFF,black	#FF6347,black	Dot	NT_033779.5	3619097	3621573	2477	+	FBgn0015663	protein_coding	Dmel_CG2788	Dot
564	CG15418	0.185144	1.09354	5.90642	6.96977	4.53648	7.09877	112	24	140	33585	#00BFFF,black		#FF4500,black	CG15418	NT_033779.5	3621110	3621704	595	-	FBgn0031554	protein_coding	Dmel_CG15418	CG15418
565	for	0.882392	1.40045	1.5871	11.9495	11.769	12.4354	3561	3765	5698	44817		#FFE4B3,black	#FFA07A,black	for	NT_033779.5	3622074	3656953	34880	-	FBgn0000721	protein_coding	Dmel_CG10033	for
566	CG34340	1.44304	0.658575	0.456381	5.3174	5.84651	4.71482	35	61	26		#FFE4B3,black	#B0E0E6,black	#87CEEB,black	CG34340
567	Sfp24Ba	1	1	1	0	0	0	0	0	0	8673984				Sfp24Ba	NT_033779.5	3667977	3668551	575	-	FBgn0259951	protein_coding	Dmel_CG42461	Sfp24Ba
568	CG42463	1	1	1	0	0	0	0	0	0					CG42463
569	Sfp24Bb	1	1	1	0	0	0	0	0	0	8674094				Sfp24Bb	NT_033779.5	3669261	3669775	515	-	FBgn0259952	protein_coding	Dmel_CG42462	Sfp24Bb
570	Sfp24Bc	1	1	1	0	0	0	0	0	0	8673990				Sfp24Bc	NT_033779.5	3670131	3670581	451	-	FBgn0261054	protein_coding	Dmel_CG42602	Sfp24Bc
571	CG16704	0.72563	1.05397	1.45248	17.4642	17.0015	17.54	162842	141587	196085	33589	#E0FFFF,black		#FFE4B3,black	CG16704	NT_033779.5	3692123	3692587	465	-	FBgn0031558	protein_coding	Dmel_CG16704	CG16704
572	CG3513	4.48178	1.52421	0.340091	8.09905	10.2631	8.70711	246	1325	429	33590	#FF4500,black	#FFA07A,black	#87CEEB,black	CG3513	NT_033779.5	3692699	3693182	484	-	FBgn0031559	protein_coding	Dmel_CG3513	CG3513
573	Acp24A4	1.21932	1.27825	1.04833	6.31932	6.60539	6.67349	71	104	104	318936		#FFE4B3,black		Acp24A4	NT_033779.5	3693184	3693905	722	-	FBgn0051779	protein_coding	Dmel_CG31779	Acp24A4
574	CG43165	1.14896	0.427891	0.372415	9.62656	9.82689	8.40187	711	979	347	12798550		#87CEEB,black	#87CEEB,black	CG43165	NT_033779.5	3694431	3695020	590	-	FBgn0262721	protein_coding	Dmel_CG43165	CG43165
575	CG16713	1.09474	1.05416	0.962931	13.6168	13.7474	13.6929	11313	14840	13625	33591				CG16713	NT_033779.5	3695032	3695411	380	-	FBgn0031560	protein_coding	Dmel_CG16713	CG16713
576	CG16712	2.70564	0.529072	0.195544	13.3275	14.7635	12.409	9257	30013	5595		#FF6347,black	#B0E0E6,black	#00BFFF,black	CG16712
577	CG3604	13.5941	5.67656	0.417574	0.0444623	3.80937	2.54948	0	14	5	33593	#FF0000,black	#FF4500,black	#87CEEB,black	CG3604	NT_033779.5	3697242	3697872	631	-	FBgn0031562	protein_coding	Dmel_CG3604	CG3604
578	CG10031	2.02924	1.09445	0.539341	10.0011	11.022	10.1313	922	2243	1153	33594	#FF6347,black		#B0E0E6,black	CG10031	NT_033779.5	3698451	3699092	642	-	FBgn0031563	protein_coding	Dmel_CG10031	CG10031
579	CG42464	0.94978	0.386607	0.407049	4.14109	4.06676	2.77003	15	17	6	8674117		#87CEEB,black	#87CEEB,black	CG42464	NT_033779.5	3699464	3699826	363	+	FBgn0259954	protein_coding	Dmel_CG42464	CG42464
580	CG42465	1.92479	0.993151	0.51598	0.0099143	0.954614	0	0	1	0	8674015	#FFA07A,black		#B0E0E6,black	CG42465	NT_033779.5	3700195	3700658	464	+	FBgn0259955	protein_coding	Dmel_CG42465	CG42465
581	Sfp24C1	0.154757	0.154757	1	2.69193	0	0	5	0	0	8674059	#00BFFF,black	#00BFFF,black		Sfp24C1	NT_033779.5	3700674	3701092	419	+	FBgn0259956	protein_coding	Dmel_CG42466	Sfp24C1
582	CG42467	0.186499	0.186499	1	2.42276	0	0	4	0	0	8673960	#00BFFF,black	#00BFFF,black		CG42467	NT_033779.5	3701290	3701699	410	+	FBgn0259957	protein_coding	Dmel_CG42467	CG42467
583	CG43145	1	1	1	0	0	0	0	0	0	12798551				CG43145	NT_033779.5	3701826	3702248	423	+	FBgn0262621	protein_coding	Dmel_CG43145	CG43145
584	CR44311	1	1	1	0	0	0	0	0	0	19835452				CR44311	NT_033779.5	3702614	3702947	334	+	FBgn0265370	ncRNA	Dmel_CR44311	CR44311
585	CG2816	0.613468	0.755745	1.23192	11.6558	10.9509	11.2518	2905	2135	2508	33595	#B0E0E6,black	#E0FFFF,black		CG2816	NT_033779.5	3703659	3704253	595	+	FBgn0031564	protein_coding	Dmel_CG2816	CG2816
586	CG31778	0.599586	0.664494	1.10825	13.9006	13.1626	13.3109	13772	9894	10455	261616	#B0E0E6,black	#B0E0E6,black		CG31778	NT_033779.5	3704106	3705488	1383	-	FBgn0051778	protein_coding	Dmel_CG31778	CG31778
587	CG31777	1.36327	2.16841	1.59059	8.15063	8.59771	9.26727	255	417	633	261617	#FFE4B3,black	#FF6347,black	#FFA07A,black	CG31777	NT_033779.5	3706551	3707063	513	-	FBgn0051777	protein_coding	Dmel_CG31777	CG31777
588	cutlet	0.282546	1.52916	5.41209	4.04874	2.2253	4.66148	14	4	25	44637	#87CEEB,black	#FFA07A,black	#FF4500,black	cutlet	NT_033779.5	3707230	3711748	4519	-	FBgn0015376	protein_coding	Dmel_CG33122	cutlet
589	CG31955	1.43821	1.07833	0.749769	6.85034	7.37462	6.95913	103	178	127	319045	#FFE4B3,black		#E0FFFF,black	CG31955	NT_033779.5	3711881	3713105	1225	-	FBgn0051955	protein_coding	Dmel_CG31955	CG31955
590	CG2818	1.18953	1.17049	0.983989	7.82992	8.08032	8.05703	204	291	273	33597				CG2818	NT_033779.5	3713360	3716810	3451	+	FBgn0031566	protein_coding	Dmel_CG2818	CG2818
591	lectin-24A	1.50147	2.57804	1.71701	3.95144	4.53781	5.31771	13	24	40	53543	#FFA07A,black	#FF6347,black	#FFA07A,black	lectin-24A	NT_033779.5	3716800	3717773	974	-	FBgn0040104	protein_coding	Dmel_CG3410	lectin-24A
592	Shaw	3.48108	1.8773	0.539287	3.13972	4.93925	4.04838	7	32	16	33599	#FF6347,black	#FFA07A,black	#B0E0E6,black	Shaw	NT_033779.5	3718185	3729145	10961	+	FBgn0003386	protein_coding	Dmel_CG2822	Shaw
593	CG10019	3.07444	1.37111	0.445969	1.09932	2.71964	1.55466	1	6	2	33600	#FF6347,black	#FFE4B3,black	#87CEEB,black	CG10019	NT_033779.5	3730466	3754617	24152	+	FBgn0031568	protein_coding	Dmel_CG10019	CG10019
594	CG43707	19.4242	3.16556	0.16297	1.10735	5.38713	2.76981	1	44	6	33601	#FF0000,black	#FF6347,black	#00BFFF,black	CG43707	NT_033779.5	3757256	3769525	12270	+	FBgn0263846	protein_coding	Dmel_CG43707	CG43707
595	CG43703	1	1	1	0	0	0	0	0	0	14462687				CG43703	NT_033779.5	3765494	3765863	370	+	FBgn0263842	protein_coding	Dmel_CG43703	CG43703
596	CR43704	1	1	1	0	0	0	0	0	0	14462688				CR43704	NT_033779.5	3769926	3770454	529	-	FBgn0263843	ncRNA	Dmel_CR43704	CR43704
597	bowl	2.06658	0.96288	0.465929	5.82133	6.86858	5.76676	50	125	55	33602	#FF6347,black		#87CEEB,black	bowl	NT_033779.5	3771700	3784121	12422	+	FBgn0004893	protein_coding	Dmel_CG10021	bowl
598	CG31960	0.00827221	0.957002	115.689	6.91751	0	6.85411	108	0	118	319047	#1E90FF,black		#FF0000,black	CG31960	NT_033779.5	3784947	3785622	676	+	FBgn0051960	protein_coding	Dmel_CG31960	CG31960
599	CG31958	0.0661864	0.305796	4.62023	4.84148	0.924159	3.13212	25	1	8		#1E90FF,black	#87CEEB,black	#FF4500,black	CG31958
600	CG3921	11.5545	2.77518	0.240183	2.94694	6.47731	4.41952	6	95	21		#FF0000,black	#FF6347,black	#00BFFF,black	CG3921
601	Reph	3.59912	1.69619	0.471279	5.67266	7.5203	6.43496	45	197	88	47399	#FF6347,black	#FFA07A,black	#87CEEB,black	Reph	NT_033779.5	3803545	3810671	7127	+	FBgn0021800	protein_coding	Dmel_CG3920	Reph
602	CG3407	0.346068	0.801585	2.31627	5.23346	3.70259	4.91439	33	13	30	33606	#87CEEB,black		#FF6347,black	CG3407	NT_033779.5	3810801	3813410	2610	-	FBgn0031573	protein_coding	Dmel_CG3407	CG3407
603	CR44076	0.0478655	0.280073	5.85126	4.38487	0	2.54875	18	0	5	14462689	#1E90FF,black	#87CEEB,black	#FF4500,black	CR44076	NT_033779.5	3815438	3815948	511	+	FBgn0264885	ncRNA	Dmel_CR44076	CR44076
604	CR44077	0.988352	2.9199	2.95431	0.0169033	0	1.56282	0	0	2	14462690		#FF6347,black	#FF6347,black	CR44077	NT_033779.5	3817724	3818534	811	+	FBgn0264886	ncRNA	Dmel_CR44077	CR44077
605	slp1	14.5366	1.90428	0.130999	0.0427902	3.9044	0.972035	0	15	1	33607	#FF0000,black	#FFA07A,black	#00BFFF,black	slp1	NT_033779.5	3825675	3827099	1425	+	FBgn0003430	protein_coding	Dmel_CG16738	slp1
606	slp2	13.6564	0.9717	0.0711533	0.0414167	3.81293	0	0	14	0	33608	#FF0000,black		#1E90FF,black	slp2	NT_033779.5	3836840	3839185	2346	+	FBgn0004567	protein_coding	Dmel_CG2939	slp2
607	CR44983	0.153937	0.452444	2.93915	2.69959	0	1.5554	5	0	2	19836026	#00BFFF,black	#87CEEB,black	#FF6347,black	CR44983	NT_033779.5	3845130	3845716	587	-	FBgn0266318	ncRNA	Dmel_CR44983	CR44983
608	CR45451	1	1	1	0	0	0	0	0	0	19835085				CR45451	NT_033779.5	3851951	3852604	654	+	FBgn0267007	ncRNA	Dmel_CR45451	CR45451
609	CR45449	0.478879	0.478879	1	1.06227	0	0	1	0	0	19835482	#87CEEB,black	#87CEEB,black		CR45449	NT_033779.5	3854288	3854994	707	-	FBgn0267005	ncRNA	Dmel_CR45449	CR45449
610	CR45450	1	1	1	0	0	0	0	0	0	19836088				CR45450	NT_033779.5	3856478	3857172	695	-	FBgn0267006	ncRNA	Dmel_CR45450	CR45450
611	CR44078	4.66886	0.982443	0.210425	0.0255541	2.24862	0	0	4	0	14462691	#FF4500,black		#00BFFF,black	CR44078	NT_033779.5	3861405	3862097	693	-	FBgn0264887	ncRNA	Dmel_CR44078	CR44078
612	CG3964	0.0822258	0.414026	5.03523	7.49828	3.89402	6.22608	162	15	76	33609	#1E90FF,black	#87CEEB,black	#FF4500,black	CG3964	NT_033779.5	3862668	3867507	4840	+	FBgn0031574	protein_coding	Dmel_CG3964	CG3964
613	Cep97	0.560982	1.1759	2.09615	6.50687	5.6729	6.74064	81	54	109	33610	#B0E0E6,black		#FF6347,black	Cep97	NT_033779.5	3867697	3871425	3729	+	FBgn0031575	protein_coding	Dmel_CG3980	Cep97
614	CG31957	0.458869	1.09034	2.37614	8.13344	7.00959	8.25821	252	138	314	319046	#87CEEB,black		#FF6347,black	CG31957	NT_033779.5	3871271	3872458	1188	-	FBgn0051957	protein_coding	Dmel_CG31957	CG31957
615	capu	2.10962	0.972519	0.460993	8.53441	9.61139	8.49421	333	843	370	33611	#FF6347,black		#87CEEB,black	capu	NT_033779.5	3872646	3902860	30215	-	FBgn0000256	protein_coding	Dmel_CG3399	capu
616	fred	0.446562	0.233352	0.522553	2.09942	0.936351	0	3	1	0	33613	#87CEEB,black	#00BFFF,black	#B0E0E6,black	fred	NT_033779.5	3902928	3991713	88786	-	FBgn0051774	protein_coding	Dmel_CG31774	fred
617	CG31773	0.00920132	1.07345	116.663	6.76394	0	6.8662	97	0	119	326159	#1E90FF,black		#FF0000,black	CG31773	NT_033779.5	3911796	3914288	2493	-	FBgn0051773	protein_coding	Dmel_CG31773	CG31773
618	CG43797	3.76009	0.985058	0.261977	0.0217189	1.93249	0	0	3	0	14462692	#FF6347,black		#87CEEB,black	CG43797	NT_033779.5	4000018	4000806	789	+	FBgn0264341	protein_coding	Dmel_CG43797	CG43797
619	CR45344	0.230961	1.3552	5.86765	2.11428	0	2.55278	3	0	5	19834796	#00BFFF,black	#FFE4B3,black	#FF4500,black	CR45344	NT_033779.5	4001084	4001620	537	+	FBgn0266883	ncRNA	Dmel_CR45344	CR45344
620	CG34176	6.99306	0.380406	0.0543976	2.94626	5.75218	1.55187	6	57	2	5740391	#FF4500,black	#87CEEB,black	#1E90FF,black	CG34176	NT_033779.5	4004080	4004480	401	+	FBgn0085205	protein_coding	Dmel_CG34176	CG34176
621	CG15422	49.337	5.64281	0.114373	0.0514169	5.67601	2.54783	0	54	5	33615	#FF0000,black	#FF4500,black	#1E90FF,black	CG15422	NT_033779.5	4004984	4005670	687	+	FBgn0031579	protein_coding	Dmel_CG15422	CG15422
622	CG15423	10.9696	0.973493	0.0887448	0.0387576	3.49419	0	0	11	0	33616	#FF0000,black		#1E90FF,black	CG15423	NT_033779.5	4006041	4006606	566	+	FBgn0031580	protein_coding	Dmel_CG15423	CG15423
623	CG43773	7.37773	0.977299	0.132466	0.0331288	2.91631	0	0	7	0	33617	#FF4500,black		#00BFFF,black	CG43773	NT_033779.5	4007690	4007984	295	+	FBgn0264295	protein_coding	Dmel_CG43773	CG43773
624	CG43774	1	1	1	0	0	0	0	0	0	14462693				CG43774	NT_033779.5	4008653	4009090	438	+	FBgn0264296	protein_coding	Dmel_CG43774	CG43774
625	ed	6.47203	1.22039	0.188564	4.31637	7.01059	4.60371	17	138	24	33619	#FF4500,black		#00BFFF,black	ed	NT_033779.5	4031377	4115749	84373	+	FBgn0000547	protein_coding	Dmel_CG12676	ed
626	CR44984	0.186499	0.186499	1	2.42276	0	0	4	0	0	19835330	#00BFFF,black	#00BFFF,black		CR44984	NT_033779.5	4074279	4075952	1674	-	FBgn0266319	ncRNA	Dmel_CR44984	CR44984
627	snoRNA:Me28S-C437	1	1	1	0	0	0	0	0	0	5740382				snoRNA:Me28S-C437	NT_033779.5	4085890	4086005	116	+	FBgn0086032	snoRNA	Dmel_CR34661	snoRNA:Me28S-C437
628	Sr-CIII	3.50665	1.36965	0.390585	1.10048	2.91057	1.55428	1	7	2	44382	#FF6347,black	#FFE4B3,black	#87CEEB,black	Sr-CIII	NT_033779.5	4120343	4121627	1285	+	FBgn0020376	protein_coding	Dmel_CG31962	Sr-CIII
629	Sr-CI	1.84785	0.856788	0.463666	6.64162	7.52747	6.41863	89	198	87	33621	#FFA07A,black		#87CEEB,black	Sr-CI	NT_033779.5	4121702	4124153	2452	+	FBgn0014033	protein_coding	Dmel_CG4099	Sr-CI
630	CG2955	0.0284274	0.956364	33.6423	7.84363	2.70706	7.77926	206	6	225	33622	#1E90FF,black		#FF0000,black	CG2955	NT_033779.5	4149279	4151203	1925	+	FBgn0031585	protein_coding	Dmel_CG2955	CG2955
631	Or24a	1	1	1	0	0	0	0	0	0	33623				Or24a	NT_033779.5	4164689	4166134	1446	-	FBgn0026394	protein_coding	Dmel_CG11767	Or24a
632	CR44057	0.186499	0.186499	1	2.42276	0	0	4	0	0	14462694	#00BFFF,black	#00BFFF,black		CR44057	NT_033779.5	4185401	4186187	787	+	FBgn0264866	ncRNA	Dmel_CR44057	CR44057
633	CG31961	0.719762	0.891942	1.23922	7.91191	7.4375	7.74693	216	186	220		#E0FFFF,black			CG31961
634	lectin-24Db	0.702011	0.788963	1.12386	8.00836	7.49792	7.66639	231	194	208	53550	#E0FFFF,black	#E0FFFF,black		lectin-24Db	NT_033779.5	4188123	4189284	1162	+	FBgn0040102	protein_coding	Dmel_CG2958	lectin-24Db
635	CG3714	0.51229	4.87024	9.50679	9.10795	8.14299	11.3919	496	304	2764	33626	#B0E0E6,black	#FF4500,black	#FF0000,black	CG3714	NT_033779.5	4189340	4198071	8732	-	FBgn0031589	protein_coding	Dmel_CG3714	CG3714
636	ft	9.99544	6.60332	0.660633	3.46504	6.78631	6.18823	9	118	74	33627	#FF0000,black	#FF4500,black	#B0E0E6,black	ft	NT_033779.5	4198404	4221796	23393	-	FBgn0001075	protein_coding	Dmel_CG3352	ft
637	CG3702	0.927189	1.28552	1.38647	9.13378	9.02471	9.49613	505	561	742	33628		#FFE4B3,black	#FFE4B3,black	CG3702	NT_033779.5	4224650	4227097	2448	-	FBgn0031590	protein_coding	Dmel_CG3702	CG3702
638	RpL40	1.03024	1.13512	1.1018	14.1606	14.2036	14.3434	16492	20359	21388	33629				RpL40	NT_033779.5	4227699	4228561	863	+	FBgn0003941	protein_coding	Dmel_CG2960	RpL40
639	CR44608	2.82326	1.93991	0.687117	0.0218061	1.51917	0.977796	0	2	1	19834909	#FF6347,black	#FFA07A,black	#E0FFFF,black	CR44608	NT_033779.5	4228921	4229458	538	+	FBgn0265819	ncRNA	Dmel_CR44608	CR44608
640	CR45720	1	1	1	0	0	0	0	0	0	19835304				CR45720	NT_033779.5	4240014	4240820	807	-	FBgn0267284	ncRNA	Dmel_CR45720	CR45720
641	CR44058	0.980131	5.76341	5.88024	0.0289533	0	2.55588	0	0	5	14462695		#FF4500,black	#FF4500,black	CR44058	NT_033779.5	4241070	4242397	1328	+	FBgn0264867	ncRNA	Dmel_CR44058	CR44058
642	CR44059	0.185807	0.36525	1.96575	2.42812	0	0.975081	4	0	1	14462696	#00BFFF,black	#87CEEB,black	#FFA07A,black	CR44059	NT_033779.5	4246209	4249676	3468	-	FBgn0264868	ncRNA	Dmel_CR44059	CR44059
643	CR45294	0.465037	7.25784	15.607	1.10458	0	3.96412	1	0	15	19835379	#87CEEB,black	#FF4500,black	#FF0000,black	CR45294	NT_033779.5	4255720	4256085	366	-	FBgn0266832	ncRNA	Dmel_CR45294	CR45294
644	CR45295	0.115376	0.115376	1	3.11558	0	0	7	0	0	19835981	#1E90FF,black	#1E90FF,black		CR45295	NT_033779.5	4256132	4256519	388	-	FBgn0266833	ncRNA	Dmel_CR45295	CR45295
645	CR45296	1	1	1	0	0	0	0	0	0	19835050				CR45296	NT_033779.5	4256798	4257295	498	-	FBgn0266834	ncRNA	Dmel_CR45296	CR45296
646	CG15425	0.117821	1.38655	11.7682	5.79187	2.70655	6.26337	49	6	78	33630	#1E90FF,black	#FFE4B3,black	#FF0000,black	CG15425	NT_033779.5	4257572	4258425	854	+	FBgn0265269	protein_coding	Dmel_CG15425	CG15425
647	CR44080	1	1	1	0	0	0	0	0	0	14462697				CR44080	NT_033779.5	4259946	4261101	1156	-	FBgn0264889	ncRNA	Dmel_CR44080	CR44080
648	Art2	0.0348489	0.542822	15.5764	4.84274	0	3.96129	25	0	15	33631	#1E90FF,black	#B0E0E6,black	#FF0000,black	Art2	NT_033779.5	4277696	4281324	3629	-	FBgn0031592	protein_coding	Dmel_CG3675	Art2
649	tutl	0.46842	2.75198	5.87503	1.09412	0	2.5546	1	0	5	46015	#87CEEB,black	#FF6347,black	#FF4500,black	tutl	NT_033779.5	4283148	4323781	40634	+	FBgn0010473	protein_coding	Dmel_CG15427	tutl
650	CG16857	2.69803	0.649661	0.240791	4.67006	6.10196	4.04782	22	73	16		#FF6347,black	#B0E0E6,black	#00BFFF,black	CG16857
651	Atet	3.54769	1.47026	0.414428	7.24841	9.07528	7.80448	136	581	229	33636	#FF6347,black	#FFE4B3,black	#87CEEB,black	Atet	NT_033779.5	4333913	4345776	11864	+	FBgn0020762	protein_coding	Dmel_CG2969	Atet
652	CR44697	1	1	1	0	0	0	0	0	0	19836217				CR44697	NT_033779.5	4347501	4347954	454	+	FBgn0265908	ncRNA	Dmel_CR44697	CR44697
653	CR44698	1	1	1	0	0	0	0	0	0	19835266				CR44698	NT_033779.5	4348318	4348678	361	+	FBgn0265909	ncRNA	Dmel_CR44698	CR44698
654	CR44699	1	1	1	0	0	0	0	0	0	19835483				CR44699	NT_033779.5	4349172	4349685	514	+	FBgn0265910	ncRNA	Dmel_CR44699	CR44699
655	CR44700	1	1	1	0	0	0	0	0	0	19836091				CR44700	NT_033779.5	4350999	4351449	451	+	FBgn0265911	ncRNA	Dmel_CR44700	CR44700
656	CG15429	0.0184304	0.842478	45.7112	5.76177	0	5.51448	48	0	46	33637	#1E90FF,black		#FF0000,black	CG15429	NT_033779.5	4352975	4354034	1060	+	FBgn0031596	protein_coding	Dmel_CG15429	CG15429
657	Traf4	1.41914	1.35159	0.952403	4.84713	5.35214	5.28179	25	43	39	33638	#FFE4B3,black	#FFE4B3,black		Traf4	NT_033779.5	4361925	4380716	18792	+	FBgn0026319	protein_coding	Dmel_CG3048	Traf4
658	CR45363	0.478879	0.478879	1	1.06227	0	0	1	0	0	19834826	#87CEEB,black	#87CEEB,black		CR45363	NT_033779.5	4361689	4371303	9615	-	FBgn0266903	ncRNA	Dmel_CR45363	CR45363
659	CG17612	1.01561	0.550135	0.54168	4.72984	4.75219	3.8677	23	28	14	33639		#B0E0E6,black	#B0E0E6,black	CG17612	NT_033779.5	4380722	4382735	2014	-	FBgn0031597	protein_coding	Dmel_CG17612	CG17612
660	CG3338	0.784512	0.863877	1.10117	9.56233	9.2122	9.35123	680	639	671		#E0FFFF,black			CG3338
661	Psf2	0.59165	0.413261	0.698488	5.81989	5.0627	4.54501	50	35	23	33641	#B0E0E6,black	#87CEEB,black	#E0FFFF,black	Psf2	NT_033779.5	4386182	4387356	1175	-	FBgn0261976	protein_coding	Dmel_CG18013	Psf2
662	Tps1	0.767824	0.596772	0.777224	11.5222	11.1411	10.7775	2648	2436	1805	33642	#E0FFFF,black	#B0E0E6,black	#E0FFFF,black	Tps1	NT_033779.5	4388327	4392778	4452	+	FBgn0027560	protein_coding	Dmel_CG4104	Tps1
663	CG3652	0.989391	0.811109	0.819806	9.94041	9.92502	9.63838	884	1048	819	33643				CG3652	NT_033779.5	4392770	4393876	1107	-	FBgn0031600	protein_coding	Dmel_CG3652	CG3652
664	l(2)k05819	0.839988	1.29147	1.53749	7.61792	7.36636	7.98693	176	177	260	33644		#FFE4B3,black	#FFA07A,black	l(2)k05819	NT_033779.5	4394196	4400487	6292	+	FBgn0022153	protein_coding	Dmel_CG3054	l(2)k05819
665	CG33003	0.315131	0.315131	1	1.66598	0	0	2	0	0	318826	#87CEEB,black	#87CEEB,black		CG33003	NT_033779.5	4400953	4403142	2190	+	FBgn0053003	protein_coding	Dmel_CG33003	CG33003
666	Dim1	0.585912	0.990492	1.69051	8.40321	7.63197	8.38943	304	213	344	33645	#B0E0E6,black		#FFA07A,black	Dim1	NT_033779.5	4403251	4403955	705	+	FBgn0031601	protein_coding	Dmel_CG3058	Dim1
667	CG15431	3.71876	3.28588	0.883594	1.70603	3.60086	3.42231	2	12	10	33646	#FF6347,black	#FF6347,black		CG15431	NT_033779.5	4403992	4441282	37291	-	FBgn0031602	protein_coding	Dmel_CG15431	CG15431
668	CG43055	1	1	1	0	0	0	0	0	0	12798556				CG43055	NT_033779.5	4411155	4411824	670	+	FBgn0262357	protein_coding	Dmel_CG43055	CG43055
669	CG34177	0.00481922	1.0868	225.514	7.69699	0	7.81707	186	0	231	5740338	#1E90FF,black		#FF0000,black	CG34177	NT_033779.5	4433908	4435057	1150	+	FBgn0085206	protein_coding	Dmel_CG34177	CG34177
670	CG34178	0.185273	0.544829	2.94068	2.43227	0	1.55615	4	0	2	5740515	#00BFFF,black	#B0E0E6,black	#FF6347,black	CG34178	NT_033779.5	4433908	4435057	1150	+	FBgn0085207	protein_coding	Dmel_CG34178	CG34178
671	CG43056	3.76009	0.985058	0.261977	0.0217189	1.93249	0	0	3	0	12798557	#FF6347,black		#87CEEB,black	CG43056	NT_033779.5	4437787	4438201	415	+	FBgn0262358	protein_coding	Dmel_CG43056	CG43056
672	Sfp24F	0.101614	0.69421	6.83185	3.29883	0	2.77228	8	0	6	8674016	#1E90FF,black	#E0FFFF,black	#FF4500,black	Sfp24F	NT_033779.5	4441429	4442060	632	-	FBgn0259958	protein_coding	Dmel_CG42468	Sfp24F
673	CG15432	0.971689	1.07842	1.10984	9.45916	9.41773	9.56808	633	737	780	33647				CG15432	NT_033779.5	4442320	4442985	666	+	FBgn0031603	protein_coding	Dmel_CG15432	CG15432
674	morgue	0.843605	0.938622	1.11263	8.34038	8.09502	8.24899	291	294	312	33648				morgue	NT_033779.5	4442870	4444680	1811	-	FBgn0027609	protein_coding	Dmel_CG15437	morgue
675	Elp3	1.25296	0.522567	0.417065	7.60967	7.93501	6.67336	175	263	104	33649	#FFE4B3,black	#B0E0E6,black	#87CEEB,black	Elp3	NT_033779.5	4444732	4446765	2034	+	FBgn0031604	protein_coding	Dmel_CG15433	Elp3
676	MFS18	1.36552	0.643341	0.471134	7.87151	8.32096	7.23517	210	344	154	33650	#FFE4B3,black	#B0E0E6,black	#87CEEB,black	MFS18	NT_033779.5	4446670	4448635	1966	-	FBgn0025684	protein_coding	Dmel_CG15438	MFS18
677	CG15439	0.720096	0.323452	0.449179	5.98078	5.50704	4.35241	56	48	20	33651	#E0FFFF,black	#87CEEB,black	#87CEEB,black	CG15439	NT_033779.5	4449295	4453038	3744	-	FBgn0031606	protein_coding	Dmel_CG15439	CG15439
678	CG15440	1.08236	0.915865	0.846171	7.19443	7.30862	7.06764	131	170	137	33652				CG15440	NT_033779.5	4453169	4454453	1285	-	FBgn0031607	protein_coding	Dmel_CG15440	CG15440
679	CG15434	0.176796	1.2759	7.21681	6.64118	4.14134	6.9927	89	18	130		#00BFFF,black	#FFE4B3,black	#FF4500,black	CG15434
680	Gs1l	0.736753	1.08163	1.46811	8.48599	8.04525	8.5992	322	284	398	33653	#E0FFFF,black		#FFE4B3,black	Gs1l	NT_033779.5	4455137	4456807	1671	-	FBgn0019982	protein_coding	Dmel_CG15441	Gs1l
681	RpL27A	0.972244	0.828117	0.851759	15.1762	15.1356	14.9041	33344	38845	31547	33654				RpL27A	NT_033779.5	4457186	4458364	1179	-	FBgn0261606	protein_coding	Dmel_CG15442	RpL27A
682	snoRNA:Me18S-C1831	1	1	1	0	0	0	0	0	0	3772112				snoRNA:Me18S-C1831	NT_033779.5	4457603	4457674	72	-	FBgn0065053	snoRNA	Dmel_CR33674	snoRNA:Me18S-C1831
683	mRpL27	1.01489	0.882375	0.869432	8.73939	8.76071	8.55886	384	467	387	318825				mRpL27	NT_033779.5	4458595	4459638	1044	-	FBgn0053002	protein_coding	Dmel_CG33002	mRpL27
684	CG15435	0.789246	0.917865	1.16296	7.12719	6.78573	7.00354	125	118	131	33655	#E0FFFF,black			CG15435	NT_033779.5	4459729	4461746	2018	+	FBgn0031608	protein_coding	Dmel_CG15435	CG15435
685	CG15443	0.853436	0.926101	1.08514	7.27932	7.05068	7.16856	139	142	147	33656				CG15443	NT_033779.5	4461657	4463447	1791	-	FBgn0031609	protein_coding	Dmel_CG15443	CG15443
686	CG15436	0.476132	0.727718	1.52839	4.66732	3.59676	4.20877	22	12	18	33657	#87CEEB,black	#E0FFFF,black	#FFA07A,black	CG15436	NT_033779.5	4463611	4465075	1465	+	FBgn0031610	protein_coding	Dmel_CG15436	CG15436
687	CG17840	1.07541	0.432754	0.402406	6.41586	6.52076	5.20748	76	98	37			#87CEEB,black	#87CEEB,black	CG17840
688	ine	0.700444	0.322809	0.460863	5.05191	4.53826	3.42067	29	24	10	33659	#E0FFFF,black	#87CEEB,black	#87CEEB,black	ine	NT_033779.5	4468000	4477022	9023	-	FBgn0011603	protein_coding	Dmel_CG15444	ine
689	dp	7.67294	1.75529	0.228764	4.73265	7.67243	5.54436	23	219	47	36461	#FF4500,black	#FFA07A,black	#00BFFF,black	dp	NT_033778.4	13222433	13228202	5770	+	FBgn0011763	protein_coding	Dmel_CG4654	dp
690	HP6	0.0270729	1.04213	38.4935	8.27452	3.06751	8.33405	278	8	331	33661	#1E90FF,black		#FF0000,black	HP6	NT_033779.5	4577719	4578218	500	-	FBgn0031613	protein_coding	Dmel_CG15636	HP6
691	CR43716	4.66886	0.982443	0.210425	0.0255541	2.24862	0	0	4	0	14462698	#FF4500,black		#00BFFF,black	CR43716	NT_033779.5	4582250	4582968	719	-	FBgn0263869	ncRNA	Dmel_CR43716	CR43716
692	CR44609	1	1	1	0	0	0	0	0	0	19835094				CR44609	NT_033779.5	4619587	4620918	1332	+	FBgn0265820	ncRNA	Dmel_CR44609	CR44609
693	CR45452	1	1	1	0	0	0	0	0	0	19835629				CR45452	NT_033779.5	4633881	4634342	462	-	FBgn0267008	ncRNA	Dmel_CR45452	CR45452
694	BG642163	1	1	1	0	0	0	0	0	0	4379888				BG642163	NT_033779.5	4641296	4642872	1577	+	FBgn0083938	protein_coding	Dmel_CG34102	BG642163
695	CG15635	1	1	1	0	0	0	0	0	0	33665				CG15635	NT_033779.5	4642972	4646562	3591	+	FBgn0031617	protein_coding	Dmel_CG15635	CG15635
696	CG43798	1	1	1	0	0	0	0	0	0	14462699				CG43798	NT_033779.5	4647051	4647920	870	+	FBgn0264342	protein_coding	Dmel_CG43798	CG43798
697	CG3355	2.84625	0.988476	0.34729	0.0167228	1.52579	0	0	2	0	33667	#FF6347,black		#87CEEB,black	CG3355	NT_033779.5	4651403	4652892	1490	+	FBgn0031619	protein_coding	Dmel_CG3355	CG3355
698	CG11929	0.0453529	0.54705	12.0621	6.68776	2.2251	5.81751	92	4	57	33668	#1E90FF,black	#B0E0E6,black	#FF0000,black	CG11929	NT_033779.5	4682677	4687232	4556	+	FBgn0031620	protein_coding	Dmel_CG11929	CG11929
699	Bsg25A	1	1	1	0	0	0	0	0	0	33669				Bsg25A	NT_033779.5	4683052	4684461	1410	-	FBgn0000227	protein_coding	Dmel_CG12205	Bsg25A
700	Elba3	0.0915075	0.446842	4.88311	3.44997	0	2.2878	9	0	4	33670	#1E90FF,black	#87CEEB,black	#FF4500,black	Elba3	NT_033779.5	4687511	4688956	1446	+	FBgn0031621	protein_coding	Dmel_CG15634	Elba3
701	CG3251	0.11408	1.33483	11.7008	3.13188	0	3.54853	7	0	11	33671	#1E90FF,black	#FFE4B3,black	#FF0000,black	CG3251	NT_033779.5	4688965	4690702	1738	-	FBgn0031622	protein_coding	Dmel_CG3251	CG3251
702	CG34351	1.01717	0.885688	0.87074	3.4595	3.48406	3.28437	9	11	9	5740672				CG34351	NT_033779.5	4694721	4722465	27745	+	FBgn0085380	protein_coding	Dmel_CG34351	CG34351
703	Taf12L	0.0221017	0.527255	23.8559	8.39819	2.89849	7.47476	303	7	182	33672	#1E90FF,black	#B0E0E6,black	#FF0000,black	Taf12L	NT_033779.5	4700835	4701485	651	-	FBgn0031623	protein_coding	Dmel_CG15632	Taf12L
704	CG15631	0.0158291	1.49291	94.3146	5.98128	0	6.55941	56	0	96	33675	#1E90FF,black	#FFE4B3,black	#FF0000,black	CG15631	NT_033779.5	4732413	4734458	2046	-	FBgn0031626	protein_coding	Dmel_CG15631	CG15631
705	CG15630	1.07152	4.01413	3.74621	2.12745	2.2271	4.13253	3	4	17	33676		#FF4500,black	#FF6347,black	CG15630	NT_033779.5	4734592	4794044	59453	-	FBgn0031627	protein_coding	Dmel_CG15630	CG15630
706	CG42523	0.00495191	0.948269	191.496	7.6578	0	7.58117	181	0	196	8674082	#1E90FF,black		#FF0000,black	CG42523	NT_033779.5	4762895	4763951	1057	+	FBgn0260428	protein_coding	Dmel_CG42523	CG42523
707	CG3294	0.777737	0.814325	1.04704	4.90049	4.53785	4.60417	26	24	24	33677	#E0FFFF,black			CG3294	NT_033779.5	4794549	4796581	2033	+	FBgn0031628	protein_coding	Dmel_CG3294	CG3294
708	Clect27	2.40584	0.817178	0.339665	6.35906	7.6256	6.06778	73	212	68	33678	#FF6347,black		#87CEEB,black	Clect27	NT_033779.5	4796600	4801923	5324	-	FBgn0031629	protein_coding	Dmel_CG3244	Clect27
709	CR45297	1	1	1	0	0	0	0	0	0	19835041				CR45297	NT_033779.5	4811711	4811945	235	-	FBgn0266835	ncRNA	Dmel_CR45297	CR45297
710	CG15629	0.483498	1.13552	2.34856	3.94801	2.89959	4.13137	13	7	17	33679	#87CEEB,black		#FF6347,black	CG15629	NT_033779.5	4813009	4815891	2883	+	FBgn0031630	protein_coding	Dmel_CG15629	CG15629
711	CG3225	0.338639	1.41174	4.16887	4.04859	2.48641	4.54607	14	5	23	33680	#87CEEB,black	#FFE4B3,black	#FF4500,black	CG3225	NT_033779.5	4815613	4818245	2633	-	FBgn0031631	protein_coding	Dmel_CG3225	CG3225
712	CG15628	3.54359	1.08059	0.304942	4.8479	6.67311	4.95972	25	109	31	33681	#FF6347,black		#87CEEB,black	CG15628	NT_033779.5	4821774	4828945	7172	+	FBgn0031632	protein_coding	Dmel_CG15628	CG15628
713	CG2976	0.810706	0.930402	1.14764	10.0259	9.72311	9.92179	938	911	997					CG2976
714	Ir25a	0.130955	0.895069	6.83494	2.93286	0	2.77293	6	0	6	33683	#00BFFF,black		#FF4500,black	Ir25a	NT_033779.5	4830846	4835300	4455	-	FBgn0031634	protein_coding	Dmel_CG15627	Ir25a
715	tank	0.877769	0.794207	0.904801	8.82664	8.63855	8.49422	408	429	370	33684		#E0FFFF,black		tank	NT_033779.5	4835335	4837999	2665	-	FBgn0031635	protein_coding	Dmel_CG15626	tank
716	CG12194	0.503017	0.491785	0.977671	5.79123	4.79991	4.76733	49	29	27	33685	#B0E0E6,black	#87CEEB,black		CG12194	NT_033779.5	4838347	4841465	3119	+	FBgn0031636	protein_coding	Dmel_CG12194	CG12194
717	mxt	0.907855	1.15225	1.2692	10.5928	10.4534	10.7973	1390	1512	1830	33686			#FFE4B3,black	mxt	NT_033779.5	4841482	4847295	5814	-	FBgn0031637	protein_coding	Dmel_CG2950	mxt
718	CG11927	0.780034	0.992008	1.27175	7.52523	7.16684	7.51366	165	154	187	33687	#E0FFFF,black		#FFE4B3,black	CG11927	NT_033779.5	4847766	4849499	1734	+	FBgn0031638	protein_coding	Dmel_CG11927	CG11927
719	mRpS2	1.03963	1.31718	1.26697	7.22695	7.28302	7.6244	134	167	202	33688		#FFE4B3,black	#FFE4B3,black	mRpS2	NT_033779.5	4849439	4850419	981	-	FBgn0031639	protein_coding	Dmel_CG2937	mRpS2
720	Mon1	1.36945	1.1321	0.826685	7.3499	7.8035	7.52891	146	240	189	33689	#FFE4B3,black			Mon1	NT_033779.5	4850641	4852640	2000	+	FBgn0031640	protein_coding	Dmel_CG11926	Mon1
721	pog	11.6716	2.68295	0.22987	1.70797	5.2529	3.13179	2	40	8		#FF0000,black	#FF6347,black	#00BFFF,black	pog
722	Cf2	0.601312	0.960639	1.59757	10.3689	9.63505	10.3109	1190	857	1306	33692	#B0E0E6,black		#FFA07A,black	Cf2	NT_033779.5	4876891	4883107	6217	-	FBgn0000286	protein_coding	Dmel_CG11924	Cf2
723	CG3008	0.41925	0.630856	1.50472	8.17825	6.92413	7.51363	260	130	187	33693	#87CEEB,black	#B0E0E6,black	#FFA07A,black	CG3008	NT_033779.5	4883298	4885669	2372	+	FBgn0031643	protein_coding	Dmel_CG3008	CG3008
724	CG15625	0.0647202	2.26749	35.0353	3.94964	0	5.13074	13	0	35	33694	#1E90FF,black	#FF6347,black	#FF0000,black	CG15625	NT_033779.5	4889995	4891277	1283	+	FBgn0031644	protein_coding	Dmel_CG15625	CG15625
725	CG3036	0.759339	0.267631	0.352453	7.18308	6.78589	5.28139	130	118	39	33695	#E0FFFF,black	#87CEEB,black	#87CEEB,black	CG3036	NT_033779.5	4892112	4903889	11778	+	FBgn0031645	protein_coding	Dmel_CG3036	CG3036
726	CG2837	0.597974	0.205171	0.34311	6.41521	5.67337	4.13011	76	54	17	33696	#B0E0E6,black	#00BFFF,black	#87CEEB,black	CG2837	NT_033779.5	4903865	4906762	2898	-	FBgn0031646	protein_coding	Dmel_CG2837	CG2837
727	hoe1	2.93653	0.521135	0.177466	6.3591	7.91321	5.41883	73	259	43	249663	#FF6347,black	#B0E0E6,black	#00BFFF,black	hoe1	NT_033779.5	4908581	4932384	23804	-	FBgn0041150	protein_coding	Dmel_CG12787	hoe1
728	hoe2	0.535165	0.0432217	0.0807633	7.81524	6.9133	3.28314	202	129	9	33700	#B0E0E6,black	#1E90FF,black	#1E90FF,black	hoe2	NT_033779.5	4933047	4936450	3404	-	FBgn0031649	protein_coding	Dmel_CG15624	hoe2
729	Sgs1	1.05362	0.0131168	0.0124493	10.9671	11.0425	4.71468	1802	2275	26	33701		#1E90FF,black	#1E90FF,black	Sgs1	NT_033779.5	4937409	4941423	4015	+	FBgn0003372	protein_coding	Dmel_CG3047	Sgs1
730	CG14044	1.22111	1.71141	1.40152	6.12657	6.41476	6.90175	62	91	122	33702		#FFA07A,black	#FFE4B3,black	CG14044	NT_033779.5	4942742	4944305	1564	+	FBgn0031650	protein_coding	Dmel_CG14044	CG14044
731	mRpL24	1.07866	1.41767	1.31428	6.93132	7.04056	7.43484	109	141	177	33703		#FFE4B3,black	#FFE4B3,black	mRpL24	NT_033779.5	4944256	4945361	1106	-	FBgn0031651	protein_coding	Dmel_CG8849	mRpL24
732	betaggt-I	1.2606	1.00482	0.797101	7.499	7.83311	7.50594	162	245	186	33704	#FFE4B3,black		#E0FFFF,black	betaggt-I	NT_033779.5	4945579	4948324	2746	+	FBgn0015000	protein_coding	Dmel_CG3469	betaggt-I
733	jet	1.2077	0.979158	0.810765	7.04479	7.31705	7.01441	118	171	132	33705				jet	NT_033779.5	4948206	4949784	1579	-	FBgn0031652	protein_coding	Dmel_CG8873	jet
734	Jon25Biii	0.274896	0.048175	0.175248	5.92747	4.06443	1.5519	54	17	2	33706	#87CEEB,black	#1E90FF,black	#00BFFF,black	Jon25Biii	NT_033779.5	4949941	4950767	827	-	FBgn0031653	protein_coding	Dmel_CG8871	Jon25Biii
735	Jon25Bii	45.7984	2.23333	0.0487644	6.29963	11.8169	7.45882	70	3892	180	33707	#FF0000,black	#FF6347,black	#1E90FF,black	Jon25Bii	NT_033779.5	4952243	4953136	894	-	FBgn0031654	protein_coding	Dmel_CG8869	Jon25Bii
736	Jon25Bi	26.5402	3.0758	0.115892	6.57637	11.3065	8.19733	85	2732	301	33708	#FF0000,black	#FF6347,black	#1E90FF,black	Jon25Bi	NT_033779.5	4954279	4955144	866	-	FBgn0020906	protein_coding	Dmel_CG8867	Jon25Bi
737	Marcal1	1.08639	0.815553	0.750699	5.98156	6.10111	5.68741	56	73	52	33709			#E0FFFF,black	Marcal1	NT_033779.5	4955509	4958292	2784	+	FBgn0031655	protein_coding	Dmel_CG3753	Marcal1
738	CG34124	0.0362693	0.423845	11.6861	4.78511	0	3.54672	24	0	11	4379887	#1E90FF,black	#87CEEB,black	#FF0000,black	CG34124	NT_033779.5	4958411	4965430	7020	+	FBgn0083960	protein_coding	Dmel_CG34124	CG34124
739	CR43824	0.0362693	0.423845	11.6861	4.78511	0	3.54672	24	0	11	14462700	#1E90FF,black	#87CEEB,black	#FF0000,black	CR43824	NT_033779.5	4963976	4965425	1450	-	FBgn0264372	ncRNA	Dmel_CR43824	CR43824
740	CG34125	1.03532	1.2351	1.19297	10.5292	10.5793	10.8339	1330	1650	1877	4379886				CG34125	NT_033779.5	4965673	4966399	727	+	FBgn0083961	protein_coding	Dmel_CG34125	CG34125
741	Trip1	1.01838	1.16036	1.13942	11.0758	11.102	11.2903	1943	2371	2576	33710				Trip1	NT_033779.5	4966367	4967775	1409	-	FBgn0015834	protein_coding	Dmel_CG8882	Trip1
742	Scox	1.05383	1.34276	1.27418	7.8647	7.94034	8.28991	209	264	321	33711		#FFE4B3,black	#FFE4B3,black	Scox	NT_033779.5	4967832	4968935	1104	-	FBgn0262467	protein_coding	Dmel_CG8885	Scox
743	CG3756	1.01564	1.13541	1.11793	7.78702	7.8094	7.97024	198	241	257	33712				CG3756	NT_033779.5	4969004	4970216	1213	+	FBgn0031657	protein_coding	Dmel_CG3756	CG3756
744	l(2)05714	1.12678	1.12628	0.999554	8.22203	8.39424	8.39359	268	362	345	46066				l(2)05714	NT_033779.5	4970135	4973921	3787	-	FBgn0010607	protein_coding	Dmel_CG8886	l(2)05714
745	CG14043	0.551749	1.28846	2.33523	8.27983	7.42191	8.64547	279	184	411	33714	#B0E0E6,black	#FFE4B3,black	#FF6347,black	CG14043	NT_033779.5	4971702	4973687	1986	+	FBgn0031659	protein_coding	Dmel_CG14043	CG14043
746	mRpL28	1.01805	0.781456	0.767602	9.43621	9.46202	9.08045	623	760	556	33715		#E0FFFF,black	#E0FFFF,black	mRpL28	NT_033779.5	4973976	4975316	1341	+	FBgn0031660	protein_coding	Dmel_CG3782	mRpL28
747	Gmd	1.15531	1.2776	1.10585	9.58131	9.78958	9.93474	689	954	1006	33716		#FFE4B3,black		Gmd	NT_033779.5	4975300	4977023	1724	-	FBgn0031661	protein_coding	Dmel_CG8890	Gmd
748	CG3792	1.19717	0.742328	0.62007	8.95486	9.21449	8.52499	446	640	378	33717		#E0FFFF,black	#B0E0E6,black	CG3792	NT_033779.5	4977312	4978567	1256	+	FBgn0031662	protein_coding	Dmel_CG3792	CG3792
749	CG8891	1.32904	0.895373	0.6737	8.78371	9.19409	8.62427	396	631	405	33718	#FFE4B3,black		#E0FFFF,black	CG8891	NT_033779.5	4978484	4979379	896	-	FBgn0031663	protein_coding	Dmel_CG8891	CG8891
750	CG8892	0.558733	0.908245	1.62554	7.49882	6.65905	7.35998	162	108	168	33719	#B0E0E6,black		#FFA07A,black	CG8892	NT_033779.5	4979513	4981592	2080	-	FBgn0031664	protein_coding	Dmel_CG8892	CG8892
751	CG34126	0.917804	0.936442	1.02031	6.82212	6.69838	6.72738	101	111	108	318872				CG34126	NT_033779.5	4981614	4992702	11089	+	FBgn0083962	protein_coding	Dmel_CG34126	CG34126
752	Rtnl1	0.900068	0.738826	0.820855	14.2051	14.0532	13.7684	17009	18344	14357	33721		#E0FFFF,black		Rtnl1	NT_033779.5	4992808	5009720	16913	-	FBgn0053113	protein_coding	Dmel_CG33113	Rtnl1
753	Tfb5	0.744617	0.933635	1.25384	7.87828	7.45285	7.77921	211	188	225	7354403	#E0FFFF,black		#FFE4B3,black	Tfb5	NT_033779.5	5009931	5010834	904	-	FBgn0265968	protein_coding	Dmel_CG42373	Tfb5
754	CG31917	0.73674	0.933636	1.26725	7.87828	7.4375	7.77921	211	186	225	326171	#E0FFFF,black		#FFE4B3,black	CG31917	NT_033779.5	5009931	5010834	904	-	FBgn0031668	protein_coding	Dmel_CG31917	CG31917
755	CG3887	0.773886	1.0501	1.35692	10.0381	9.6683	10.1086	946	877	1135	33725	#E0FFFF,black		#FFE4B3,black	CG3887	NT_033779.5	5010922	5012127	1206	+	FBgn0031670	protein_coding	Dmel_CG3887	CG3887
756	vkg	2.05003	0.629728	0.30718	10.1691	11.2048	9.50192	1036	2546	745	33726	#FF6347,black	#B0E0E6,black	#87CEEB,black	vkg	NT_033779.5	5012144	5028191	16048	-	FBgn0016075	protein_coding	Dmel_CG16858	vkg
757	Cg25C	2.06047	1.88236	0.913562	10.4536	11.4966	11.3661	1262	3117	2715		#FF6347,black	#FFA07A,black		Cg25C
758	SP555	1.53877	0.720406	0.468169	5.95618	6.57796	5.48306	55	102	45	53471	#FFA07A,black	#E0FFFF,black	#87CEEB,black	SP555	NT_033779.5	5037709	5040818	3110	+	FBgn0260470	protein_coding	Dmel_CG14041	SP555
759	CG14042	10.229	0.410928	0.040173	4.0526	7.40719	2.76956	14	182	6	4379885	#FF0000,black	#87CEEB,black	#1E90FF,black	CG14042	NT_033779.5	5037709	5040818	3110	+	FBgn0260451	protein_coding	Dmel_CG14042	CG14042
760	CG31650	0.805605	1.12293	1.3939	8.14486	7.833	8.31213	254	245	326	326150			#FFE4B3,black	CG31650	NT_033779.5	5040648	5044712	4065	-	FBgn0031673	protein_coding	Dmel_CG31650	CG31650
761	CG33995	0.759652	1.19731	1.57613	10.7462	10.3496	11.006	1546	1407	2115	3885607	#E0FFFF,black		#FFA07A,black	CG33995	NT_033779.5	5043270	5048365	5096	+	FBgn0053995	protein_coding	Dmel_CG33995	CG33995
762	CG44001	0.651617	0.680678	1.0446	3.83923	3.22132	3.28427	12	9	9	326173	#B0E0E6,black	#E0FFFF,black		CG44001	NT_033779.5	5043270	5048365	5096	+	FBgn0264743	protein_coding	Dmel_CG44001	CG44001
763	CG44000	0.652057	0.54496	0.835755	3.83861	3.22168	2.96283	12	9	7	14462701	#B0E0E6,black	#B0E0E6,black		CG44000	NT_033779.5	5043270	5048365	5096	+	FBgn0264742	protein_coding	Dmel_CG44000	CG44000
764	CG9121	0.852071	1.01551	1.19181	9.54957	9.31862	9.57177	674	688	782	33732				CG9121	NT_033779.5	5047818	5051062	3245	-	FBgn0031675	protein_coding	Dmel_CG9121	CG9121
765	eIF-3p40	1.08541	1.51714	1.39776	10.5368	10.655	11.1382	1337	1739	2318	45682		#FFA07A,black	#FFE4B3,black	eIF-3p40	NT_033779.5	5051193	5053094	1902	-	FBgn0022023	protein_coding	Dmel_CG9124	eIF-3p40
766	CG14040	0.830343	0.981448	1.18198	7.52524	7.25702	7.49822	165	164	185					CG14040
767	CG14036	0.113294	1.21516	10.7257	5.8484	2.70654	6.12954	51	6	71	33735	#1E90FF,black		#FF0000,black	CG14036	NT_033779.5	5054579	5055016	438	-	FBgn0031677	protein_coding	Dmel_CG14036	CG14036
768	His3.3A	1.33716	1.29031	0.964964	10.2251	10.6442	10.5928	1077	1726	1588	33736	#FFE4B3,black	#FFE4B3,black		His3.3A	NT_033779.5	5055058	5056149	1092	+	FBgn0014857	protein_coding	Dmel_CG5825	His3.3A
769	CG31918	1.20868	0.894326	0.739919	8.69372	8.96715	8.53259	372	539	380	326172			#E0FFFF,black	CG31918	NT_033779.5	5055982	5058248	2267	-	FBgn0031678	protein_coding	Dmel_CG31918	CG31918
770	Rpn11	0.94695	1.02317	1.08049	10.225	10.1464	10.2581	1077	1222	1259	33738				Rpn11	NT_033779.5	5058404	5059790	1387	-	FBgn0028694	protein_coding	Dmel_CG18174	Rpn11
771	CR45291	0.473147	0.550352	1.16317	7.97041	6.89077	7.10883	225	127	141	19836150	#87CEEB,black	#B0E0E6,black		CR45291	NT_033779.5	5060473	5060806	334	-	FBgn0266829	ncRNA	Dmel_CR45291	CR45291
772	qtc	0.43612	0.459746	1.05418	8.64235	7.44515	7.52126	359	187	188	33739	#87CEEB,black	#87CEEB,black		qtc	NT_033779.5	5060815	5070750	9936	+	FBgn0028572	protein_coding	Dmel_CG14039	qtc
773	CR43820	0.0335185	0.880664	26.274	4.8989	0	4.71556	26	0	26	14462702	#1E90FF,black		#FF0000,black	CR43820	NT_033779.5	5062636	5063442	807	-	FBgn0264368	ncRNA	Dmel_CR43820	CR43820
774	CR45305	0.609628	0.58842	0.965211	4.31165	3.59766	3.54657	17	12	11	19835276	#B0E0E6,black	#B0E0E6,black		CR45305	NT_033779.5	5070887	5071109	223	-	FBgn0266843	ncRNA	Dmel_CR45305	CR45305
775	RpL37A	0.856327	1.06295	1.24129	15.14	14.9163	15.2281	32518	33366	39490	32446				RpL37A	NC_004354.4	15137870	15139367	1498	-	FBgn0030616	protein_coding	Dmel_CG9091	RpL37A
776	pgant5	0.828137	0.827999	0.999833	8.6742	8.40214	8.4019	367	364	347	326151				pgant5	NT_033779.5	5072170	5093592	21423	-	FBgn0031681	protein_coding	Dmel_CG31651	pgant5
777	CG5828	0.987224	1.21715	1.23291	7.417	7.39845	7.70052	153	181	213	33742				CG5828	NT_033779.5	5093976	5095910	1935	+	FBgn0031682	protein_coding	Dmel_CG5828	CG5828
778	CG4230	0.0746929	1.03428	13.8471	4.66704	0.924154	4.71566	22	1	26	33743	#1E90FF,black		#FF0000,black	CG4230	NT_033779.5	5096227	5099294	3068	+	FBgn0031683	protein_coding	Dmel_CG4230	CG4230
779	CG8680	0.821161	1.02803	1.25192	10.6872	10.4029	10.7271	1484	1460	1743				#FFE4B3,black	CG8680
780	Msp300	1.11955	0.889684	0.794683	8.43138	8.59429	8.26274	310	416	315	3771968			#E0FFFF,black	Msp300	NT_033779.5	5100877	5207002	106126	+	FBgn0261836	protein_coding	Dmel_CG42768	Msp300
781	snoRNA:Psi28S-2263	1	1	1	0	0	0	0	0	0	5740157				snoRNA:Psi28S-2263	NT_033779.5	5187778	5187922	145	+	FBgn0082990	snoRNA	Dmel_CR34568	snoRNA:Psi28S-2263
782	snmRNA:765	1	1	1	0	0	0	0	0	0	3772483				snmRNA:765	NT_033779.5	5193471	5193516	46	+	FBgn0065083	ncRNA	Dmel_CR33789	snmRNA:765
783	snmRNA:128	0.988352	2.9199	2.95431	0.0169033	0	1.56282	0	0	2	3771829		#FF6347,black	#FF6347,black	snmRNA:128	NT_033779.5	5196035	5196097	63	+	FBgn0065107	ncRNA	Dmel_CR33915	snmRNA:128
784	snoRNA:Psi18S-525k	1	1	1	0	0	0	0	0	0	5740871				snoRNA:Psi18S-525k	NT_033779.5	5202383	5202522	140	+	FBgn0083028	snoRNA	Dmel_CR34569	snoRNA:Psi18S-525k
785	snmRNA:158	0.866003	0.589954	0.681238	6.00637	5.79882	5.24505	57	59	38	3772042		#B0E0E6,black	#E0FFFF,black	snmRNA:158	NT_033779.5	5206205	5206361	157	+	FBgn0065104	ncRNA	Dmel_CR33749	snmRNA:158
786	Cyp28d2	0.733363	0.35406	0.482789	4.04627	3.59887	2.54833	14	12	5	33748	#E0FFFF,black	#87CEEB,black	#87CEEB,black	Cyp28d2	NT_033779.5	5207267	5209345	2079	+	FBgn0031688	protein_coding	Dmel_CG6081	Cyp28d2
787	Cyp28d1	0.717375	1.20513	1.67991	11.8283	11.3491	12.0975	3274	2814	4508	33749	#E0FFFF,black		#FFA07A,black	Cyp28d1	NT_033779.5	5210460	5212445	1986	+	FBgn0031689	protein_coding	Dmel_CG10833	Cyp28d1
788	CG7742	0.747817	1.36784	1.82912	11.2867	10.8674	11.7386	2249	2015	3515	33750	#E0FFFF,black	#FFE4B3,black	#FFA07A,black	CG7742	NT_033779.5	5212395	5215081	2687	-	FBgn0031690	protein_coding	Dmel_CG7742	CG7742
789	CG14034	1	1	1	0	0	0	0	0	0	33751				CG14034	NT_033779.5	5215189	5216542	1354	-	FBgn0250847	protein_coding	Dmel_CG14034	CG14034
790	TpnC25D	1.6485	0.424381	0.257435	5.00457	5.72571	3.768	28	56	13	33752	#FFA07A,black	#87CEEB,black	#87CEEB,black	TpnC25D	NT_033779.5	5216701	5219053	2353	+	FBgn0031692	protein_coding	Dmel_CG6514	TpnC25D
791	tkv	0.932299	0.675078	0.7241	6.5923	6.49116	6.02542	86	96	66	33753		#E0FFFF,black	#E0FFFF,black	tkv	NT_033779.5	5219000	5271384	52385	-	FBgn0003716	protein_coding	Dmel_CG14026	tkv
792	CR44744	2.4289	1.98891	0.818851	3.13907	4.41937	4.13105	7	22	17	19835493	#FF6347,black	#FFA07A,black		CR44744	NT_033779.5	5258942	5259992	1051	+	FBgn0265957	ncRNA	Dmel_CR44744	CR44744
793	Cyp4ac1	1.83016	0.563695	0.308003	9.26975	10.1417	8.44274	555	1218	357	33754	#FFA07A,black	#B0E0E6,black	#87CEEB,black	Cyp4ac1	NT_033779.5	5264001	5265899	1899	+	FBgn0031693	protein_coding	Dmel_CG14032	Cyp4ac1
794	Cyp4ac2	7.79617	0.534339	0.0685386	2.45604	5.41881	1.55187	4	45	2	33755	#FF4500,black	#B0E0E6,black	#1E90FF,black	Cyp4ac2	NT_033779.5	5266392	5268455	2064	+	FBgn0031694	protein_coding	Dmel_CG17970	Cyp4ac2
795	Cyp4ac3	2.44604	1.23604	0.505325	3.46282	4.75327	3.76855	9	28	13	33756	#FF6347,black		#B0E0E6,black	Cyp4ac3	NT_033779.5	5268498	5270329	1832	+	FBgn0031695	protein_coding	Dmel_CG14031	Cyp4ac3
796	Bsg25D	1.13086	1.86087	1.64554	7.73543	7.91284	8.6314	191	259	407	33757		#FFA07A,black	#FFA07A,black	Bsg25D	NT_033779.5	5271728	5278548	6821	-	FBgn0000228	protein_coding	Dmel_CG14025	Bsg25D
797	Bub1	0.720592	0.474113	0.657949	5.79153	5.31878	4.71483	49	42	26	33758	#E0FFFF,black	#87CEEB,black	#B0E0E6,black	Bub1	NT_033779.5	5278865	5283283	4419	+	FBgn0031696	protein_coding	Dmel_CG14030	Bub1
798	CR44743	1	1	1	0	0	0	0	0	0	19835753				CR44743	NT_033779.5	5287447	5288667	1221	-	FBgn0265956	ncRNA	Dmel_CR44743	CR44743
799	CR44742	1	1	1	0	0	0	0	0	0	19834726				CR44742	NT_033779.5	5287848	5288361	514	+	FBgn0265955	ncRNA	Dmel_CR44742	CR44742
800	vri	0.419374	0.256224	0.610968	8.13317	6.87948	6.16865	252	126	73	33759	#87CEEB,black	#87CEEB,black	#B0E0E6,black	vri	NT_033779.5	5288944	5311223	22280	+	FBgn0016076	protein_coding	Dmel_CG14029	vri
801	CR45730	0.23445	0.23445	1	2.09265	0	0	3	0	0	19836028	#00BFFF,black	#00BFFF,black		CR45730	NT_033779.5	5297486	5297928	443	-	FBgn0267294	ncRNA	Dmel_CR45730	CR45730
802	CG14024	1.89858	0.515474	0.271505	3.72595	4.65088	2.76992	11	26	6	33760	#FFA07A,black	#B0E0E6,black	#87CEEB,black	CG14024	NT_033779.5	5311311	5314895	3585	-	FBgn0031697	protein_coding	Dmel_CG14024	CG14024
803	Ncoa6	1.012	1.1176	1.10435	9.99324	10.0104	10.1536	917	1112	1171	33761				Ncoa6	NT_033779.5	5315290	5326683	11394	-	FBgn0031698	protein_coding	Dmel_CG14023	Ncoa6
804	CR44985	1.45626	0.907786	0.623369	1.69463	2.2369	1.55506	2	4	2	19835997	#FFE4B3,black		#B0E0E6,black	CR44985	NT_033779.5	5326504	5326832	329	+	FBgn0266320	ncRNA	Dmel_CR44985	CR44985
805	cype	1.11418	0.764457	0.686114	11.7132	11.8692	11.3257	3023	4036	2640	46040		#E0FFFF,black	#E0FFFF,black	cype	NT_033779.5	5327227	5327969	743	+	FBgn0015031	protein_coding	Dmel_CG14028	cype
806	CG14022	0.973352	2.14114	2.19976	6.08001	6.04105	7.17839	60	70	148	33763		#FF6347,black	#FF6347,black	CG14022	NT_033779.5	5327975	5328879	905	-	FBgn0031700	protein_coding	Dmel_CG14022	CG14022
807	TotM	3.69415	4.78213	1.29451	0.0333544	1.9186	2.29101	0	3	4	33764	#FF6347,black	#FF4500,black	#FFE4B3,black	TotM	NT_033779.5	5329857	5330464	608	+	FBgn0031701	protein_coding	Dmel_CG14027	TotM
808	fusl	0.463952	1.13226	2.44046	10.9639	9.85598	11.1431	1798	999	2326	33765	#87CEEB,black		#FF6347,black	fusl	NT_033779.5	5330470	5338073	7604	-	FBgn0031702	protein_coding	Dmel_CG14021	fusl
809	CG12512	1.81033	0.319056	0.176242	5.93008	6.78633	4.28196	54	118	19	33766	#FFA07A,black	#87CEEB,black	#00BFFF,black	CG12512	NT_033779.5	5339132	5342234	3103	-	FBgn0031703	protein_coding	Dmel_CG12512	CG12512
810	nompC	1.35393	0.472467	0.348958	1.08172	1.51887	0	1	2	0	33768	#FFE4B3,black	#87CEEB,black	#87CEEB,black	nompC	NT_033779.5	5346200	5365760	19561	+	FBgn0016920	protein_coding	Dmel_CG11020	nompC
811	CR42850	0.0167526	0.761006	45.4261	7.39762	1.49815	7.0036	151	2	131	19835196	#1E90FF,black	#E0FFFF,black	#FF0000,black	CR42850	NT_033779.5	5379095	5381074	1980	-	FBgn0262097	ncRNA	Dmel_CR42850	CR42850
812	CR44745	0.685708	3.02682	4.41415	2.45239	1.90805	4.05019	4	3	16	19835606	#E0FFFF,black	#FF6347,black	#FF4500,black	CR44745	NT_033779.5	5387551	5388632	1082	+	FBgn0265958	ncRNA	Dmel_CR44745	CR44745
813	H15	1.90425	1.94937	1.02369	0.0168128	0.946036	0.979819	0	1	1	33769	#FFA07A,black	#FFA07A,black		H15	NT_033779.5	5404280	5416593	12314	+	FBgn0016660	protein_coding	Dmel_CG6604	H15
814	CR43713	1	1	1	0	0	0	0	0	0	14462703				CR43713	NT_033779.5	5431842	5432604	763	+	FBgn0263866	ncRNA	Dmel_CR43713	CR43713
815	CR43714	1	1	1	0	0	0	0	0	0	14462704				CR43714	NT_033779.5	5432822	5433522	701	+	FBgn0263867	ncRNA	Dmel_CR43714	CR43714
816	CR43715	1	1	1	0	0	0	0	0	0	14462705				CR43715	NT_033779.5	5433676	5434236	561	-	FBgn0263868	ncRNA	Dmel_CR43715	CR43715
817	CR31647	0.877754	0.231912	0.264211	2.10835	1.92024	0	3	3	0	12798562		#00BFFF,black	#87CEEB,black	CR31647	NT_033779.5	5435582	5439277	3696	-	FBgn0051647	ncRNA	Dmel_CR31647	CR31647
818	snoRNA:Me28S-A2486	1	1	1	0	0	0	0	0	0	5740587				snoRNA:Me28S-A2486	NT_033779.5	5437634	5437749	116	-	FBgn0086033	snoRNA	Dmel_CR34662	snoRNA:Me28S-A2486
819	mid	11.8657	0.972824	0.0819865	0.0397485	3.60847	0	0	12	0	33770	#FF0000,black		#1E90FF,black	mid	NT_033779.5	5461639	5467610	5972	+	FBgn0261963	protein_coding	Dmel_CG6634	mid
820	CR45287	1	1	1	0	0	0	0	0	0	19835419				CR45287	NT_033779.5	5486905	5487191	287	+	FBgn0266825	ncRNA	Dmel_CR45287	CR45287
821	CG14020	0.884209	1.29977	1.46998	8.48156	8.30402	8.85981	321	340	477	33771		#FFE4B3,black	#FFE4B3,black	CG14020	NT_033779.5	5517737	5518949	1213	+	FBgn0031707	protein_coding	Dmel_CG14020	CG14020
822	CG7382	0.952277	1.29049	1.35516	8.73567	8.66512	9.10359	383	437	565	33772		#FFE4B3,black	#FFE4B3,black	CG7382	NT_033779.5	5518893	5519896	1004	-	FBgn0031708	protein_coding	Dmel_CG7382	CG7382
823	cl	1.04327	1.76471	1.69153	11.111	11.1721	11.9304	1991	2489	4015	43938		#FFA07A,black	#FFA07A,black	cl	NT_033779.5	5520135	5521382	1248	+	FBgn0000318	protein_coding	Dmel_CG11024	cl
824	CG7371	1.04189	1.80079	1.72838	10.9775	11.0367	11.8261	1815	2266	3735			#FFA07A,black	#FFA07A,black	CG7371
825	CG6907	0.69329	0.90249	1.30175	9.17034	8.64187	9.02232	518	430	534	33775	#E0FFFF,black		#FFE4B3,black	CG6907	NT_033779.5	5524139	5525809	1671	+	FBgn0031711	protein_coding	Dmel_CG6907	CG6907
826	CR44793	0.650708	0.839016	1.28939	7.72009	7.10017	7.46686	189	147	181	19835676	#B0E0E6,black		#FFE4B3,black	CR44793	NT_033779.5	5525738	5526943	1206	-	FBgn0266028	ncRNA	Dmel_CR44793	CR44793
827	Cap-D3	0.370768	0.724097	1.95297	5.23335	3.80194	4.76761	33	14	27	33778	#87CEEB,black	#E0FFFF,black	#FFA07A,black	Cap-D3	NT_033779.5	5525905	5535958	10054	+	FBgn0051989	protein_coding	Dmel_CG31989	Cap-D3
828	CG31648	0.788745	0.848769	1.0761	7.48105	7.13868	7.24449	160	151	155	33776	#E0FFFF,black			CG31648	NT_033779.5	5526957	5527854	898	+	FBgn0051648	protein_coding	Dmel_CG31648	CG31648
829	CG31915	0.863568	1.5359	1.77855	8.81962	8.608	9.4387	406	420	713	319025		#FFA07A,black	#FFA07A,black	CG31915	NT_033779.5	5528123	5530682	2560	+	FBgn0051915	protein_coding	Dmel_CG31915	CG31915
830	CG7277	0.780292	1.60553	2.05761	8.67034	8.31242	9.35339	366	342	672	33777	#E0FFFF,black	#FFA07A,black	#FF6347,black	CG7277	NT_033779.5	5530620	5532223	1604	-	FBgn0031713	protein_coding	Dmel_CG7277	CG7277
831	tomb	0.0386229	0.425793	11.0244	6.19171	1.49731	4.95994	65	2	31	33779	#1E90FF,black	#87CEEB,black	#FF0000,black	tomb	NT_033779.5	5535861	5536758	898	-	FBgn0031715	protein_coding	Dmel_CG14016	tomb
832	CG14015	6.53424	0.465245	0.071201	1.10394	3.81196	0	1	14	0	33780	#FF4500,black	#87CEEB,black	#1E90FF,black	CG14015	NT_033779.5	5536850	5539196	2347	-	FBgn0031716	protein_coding	Dmel_CG14015	CG14015
833	Hel25E	1.08374	0.658613	0.607721	10.4501	10.5661	9.84763	1259	1635	947	33781		#B0E0E6,black	#B0E0E6,black	Hel25E	NT_033779.5	5539326	5542314	2989	-	FBgn0014189	protein_coding	Dmel_CG7269	Hel25E
834	Lam	1.81063	1.25444	0.692816	8.90567	9.76216	9.23271	431	936	618	33782	#FFA07A,black	#FFE4B3,black	#E0FFFF,black	Lam	NT_033779.5	5542480	5546642	4163	+	FBgn0002525	protein_coding	Dmel_CG6944	Lam
835	Oscillin	0.750465	0.795383	1.05985	11.7279	11.3138	11.3977	3054	2746	2775	33783	#E0FFFF,black	#E0FFFF,black		Oscillin	NT_033779.5	5547086	5549614	2529	+	FBgn0031717	protein_coding	Dmel_CG6957	Oscillin
836	CG14014	0.701889	1.00433	1.4309	6.10294	5.59226	6.10918	61	51	70	33784	#E0FFFF,black		#FFE4B3,black	CG14014	NT_033779.5	5549709	5550835	1127	-	FBgn0031718	protein_coding	Dmel_CG14014	CG14014
837	CG18269	0.230961	1.3552	5.86765	2.11428	0	2.55278	3	0	5	33785	#00BFFF,black	#FFE4B3,black	#FF4500,black	CG18269	NT_033779.5	5551838	5552756	919	+	FBgn0031719	protein_coding	Dmel_CG18269	CG18269
838	CG14013	0.0134653	1.17832	87.5076	6.21461	0	6.45134	66	0	89	33786	#1E90FF,black		#FF0000,black	CG14013	NT_033779.5	5552843	5553850	1008	-	FBgn0031720	protein_coding	Dmel_CG14013	CG14013
839	CG14017	0.0225774	1.31745	58.3528	5.46898	0	5.86673	39	0	59	33787	#1E90FF,black	#FFE4B3,black	#FF0000,black	CG14017	NT_033779.5	5553897	5555137	1241	+	FBgn0031721	protein_coding	Dmel_CG14017	CG14017
840	GluRIIA	0.641139	1.09	1.70009	4.53665	3.89536	4.66097	20	15	25	33788	#B0E0E6,black		#FFA07A,black	GluRIIA	NT_033779.5	5555072	5558994	3923	+	FBgn0004620	protein_coding	Dmel_CG6992	GluRIIA
841	GluRIIB	0.11466	0.560147	4.88531	3.12457	0	2.28845	7	0	4	33789	#1E90FF,black	#B0E0E6,black	#FF4500,black	GluRIIB	NT_033779.5	5559342	5563502	4161	+	FBgn0020429	protein_coding	Dmel_CG7234	GluRIIB
842	CR44794	0.259256	0.17972	0.693212	3.44853	1.50098	0.972353	9	2	1	19834901	#87CEEB,black	#00BFFF,black	#E0FFFF,black	CR44794	NT_033779.5	5564811	5565755	945	-	FBgn0266029	ncRNA	Dmel_CR44794	CR44794
843	snRNA:U4:25F	0.259256	0.17972	0.693212	3.44853	1.50098	0.972353	9	2	1	3772678	#87CEEB,black	#00BFFF,black	#E0FFFF,black	snRNA:U4:25F	NT_033779.5	5565619	5565766	148	+	FBgn0041719	snRNA	Dmel_CR32998	snRNA:U4:25F
844	CG14011	0.00935392	1.41201	150.954	7.66588	0.92567	8.16363	182	1	294	33790	#1E90FF,black	#FFE4B3,black	#FF0000,black	CG14011	NT_033779.5	5579580	5581116	1537	-	FBgn0031722	protein_coding	Dmel_CG14011	CG14011
845	CG7251	0.00364799	1.07794	295.489	8.09868	0	8.20696	246	0	303	33791	#1E90FF,black		#FF0000,black	CG7251	NT_033779.5	5587115	5588414	1300	-	FBgn0031723	protein_coding	Dmel_CG7251	CG7251
846	CG18266	0.00419103	1.32803	316.874	7.89848	0	8.30777	214	0	325	33792	#1E90FF,black	#FFE4B3,black	#FF0000,black	CG18266	NT_033779.5	5596833	5598636	1804	+	FBgn0031724	protein_coding	Dmel_CG18266	CG18266
847	CG14010	4.66886	0.982443	0.210425	0.0255541	2.24862	0	0	4	0		#FF4500,black		#00BFFF,black	CG14010
848	CR44795	0.470633	1.84728	3.92509	1.08732	0	1.97272	1	0	3	19835033	#87CEEB,black	#FFA07A,black	#FF6347,black	CR44795	NT_033779.5	5615230	5615661	432	+	FBgn0266030	ncRNA	Dmel_CR44795	CR44795
849	CR44796	0.154757	0.154757	1	2.69193	0	0	5	0	0	19835587	#00BFFF,black	#00BFFF,black		CR44796	NT_033779.5	5619794	5620280	487	-	FBgn0266031	ncRNA	Dmel_CR44796	CR44796
850	Cyp6a16	3.74998	0.254751	0.0679339	2.94422	4.85111	0.971382	6	30	1	19836250	#FF6347,black	#87CEEB,black	#1E90FF,black	Cyp6a16	NT_033779.5	5620615	5623762	3148	-	FBgn0031726	protein_coding	Dmel_CG7249	Cyp6a16
851	CG31646	0.849807	2.5323	2.97986	2.94333	2.70853	4.28378	6	6	19			#FF6347,black	#FF6347,black	CG31646
852	CR44822	0.091128	1.06598	11.6976	3.45596	0	3.54815	9	0	11	19835514	#1E90FF,black		#FF0000,black	CR44822	NT_033779.5	5631624	5632660	1037	-	FBgn0266069	ncRNA	Dmel_CR44822	CR44822
853	CR44821	1	1	1	0	0	0	0	0	0	19834869				CR44821	NT_033779.5	5661902	5662232	331	-	FBgn0266068	ncRNA	Dmel_CR44821	CR44821
854	Hsp60C	0.00132272	1.04133	787.261	9.56228	0	9.6207	680	0	809	33796	#1E90FF,black		#FF0000,black	Hsp60C	NT_033779.5	5662849	5670838	7990	+	FBgn0031728	protein_coding	Dmel_CG7235	Hsp60C
855	CG12511	0.0334839	1.49835	44.7483	4.90039	0	5.48376	26	0	45	33797	#1E90FF,black	#FFE4B3,black	#FF0000,black	CG12511	NT_033779.5	5678582	5679499	918	+	FBgn0031729	protein_coding	Dmel_CG12511	CG12511
856	CR44819	0.183242	2.14521	11.707	2.44818	0	3.5493	4	0	11	19834778	#00BFFF,black	#FF6347,black	#FF0000,black	CR44819	NT_033779.5	5690529	5691770	1242	+	FBgn0266066	ncRNA	Dmel_CR44819	CR44819
857	CR44820	0.152369	1.9317	12.6778	2.71436	0	3.66423	5	0	12	19835425	#00BFFF,black	#FFA07A,black	#FF0000,black	CR44820	NT_033779.5	5690530	5691421	892	-	FBgn0266067	ncRNA	Dmel_CR44820	CR44820
858	CG7236	0.153398	0.749874	4.88843	2.70465	0	2.28937	5	0	4	33798	#00BFFF,black	#E0FFFF,black	#FF4500,black	CG7236	NT_033779.5	5706374	5713791	7418	+	FBgn0031730	protein_coding	Dmel_CG7236	CG7236
859	CG14007	0.478879	0.478879	1	1.06227	0	0	1	0	0	33799	#87CEEB,black	#87CEEB,black		CG14007	NT_033779.5	5715349	5716680	1332	-	FBgn0031731	protein_coding	Dmel_CG14007	CG14007
860	CR44818	0.478879	0.478879	1	1.06227	0	0	1	0	0	19835444	#87CEEB,black	#87CEEB,black		CR44818	NT_033779.5	5715678	5716426	749	+	FBgn0266065	ncRNA	Dmel_CR44818	CR44818
861	CG34011	0.315131	0.315131	1	1.66598	0	0	2	0	0	3885619	#87CEEB,black	#87CEEB,black		CG34011	NT_033779.5	5716701	5718067	1367	+	FBgn0054011	protein_coding	Dmel_CG34011	CG34011
862	CG11149	0.184851	0.723823	3.91571	2.43557	0	1.96927	4	0	3	33800	#00BFFF,black	#E0FFFF,black	#FF6347,black	CG11149	NT_033779.5	5718121	5720899	2779	-	FBgn0031732	protein_coding	Dmel_CG11149	CG11149
863	sip1	2.2623	3.31728	1.46633	3.84465	5.02244	5.57465	12	34	48	44238	#FF6347,black	#FF6347,black	#FFE4B3,black	sip1	NT_033779.5	5721051	5723944	2894	+	FBgn0024191	protein_coding	Dmel_CG7238	sip1
864	CG11030	0.424098	0.748397	1.76468	6.37759	5.14006	5.95946	74	37	63	33805	#87CEEB,black	#E0FFFF,black	#FFA07A,black	CG11030	NT_033779.5	5724656	5762420	37765	+	FBgn0031736	protein_coding	Dmel_CG11030	CG11030
865	CG14006	0.0463346	1.33896	28.8977	6.6571	2.22534	7.07822	90	4	138	33802	#1E90FF,black	#FFE4B3,black	#FF0000,black	CG14006	NT_033779.5	5726415	5728811	2397	-	FBgn0031733	protein_coding	Dmel_CG14006	CG14006
866	CG11147	0.927954	0.0828079	0.0892371	3.59409	3.48621	0	10	11	0	33803		#1E90FF,black	#1E90FF,black	CG11147	NT_033779.5	5733675	5741244	7570	-	FBgn0031734	protein_coding	Dmel_CG11147	CG11147
867	CG11029	0.993099	1.96294	1.97658	0.00999002	0	0.983008	0	0	1	33804		#FFA07A,black	#FFA07A,black	CG11029	NT_033779.5	5746157	5747961	1805	+	FBgn0031735	protein_coding	Dmel_CG11029	CG11029
868	obst-E	14.1167	0.152732	0.0108192	5.6729	9.49223	2.96197	45	776	7	33806	#FF0000,black	#00BFFF,black	#1E90FF,black	obst-E	NT_033779.5	5762553	5766142	3590	-	FBgn0031737	protein_coding	Dmel_CG11142	obst-E
869	CG9171	1.14811	1.36203	1.18633	6.52465	6.72391	6.97041	82	113	128	33807		#FFE4B3,black		CG9171	NT_033779.5	5767002	5800253	33252	-	FBgn0031738	protein_coding	Dmel_CG9171	CG9171
870	CR31912	0.0912093	0.889394	9.75113	3.45468	0	3.28557	9	0	9	14462706	#1E90FF,black		#FF0000,black	CR31912	NT_033779.5	5769752	5771537	1786	+	FBgn0051912	ncRNA	Dmel_CR31912	CR31912
871	CG31913	0.0107354	1.37766	128.329	6.54148	0	7.00371	83	0	131	319023	#1E90FF,black	#FFE4B3,black	#FF0000,black	CG31913	NT_033779.5	5784031	5784893	863	+	FBgn0051913	protein_coding	Dmel_CG31913	CG31913
872	CG14005	0.910403	0.782276	0.859263	5.6715	5.53608	5.31725	45	49	40	33808		#E0FFFF,black		CG14005	NT_033779.5	5800517	5801975	1459	-	FBgn0031739	protein_coding	Dmel_CG14005	CG14005
873	CG7239	0.643825	0.819785	1.2733	10.2568	9.62154	9.97012	1101	849	1031	33809	#B0E0E6,black		#FFE4B3,black	CG7239	NT_033779.5	5802220	5804030	1811	+	FBgn0031740	protein_coding	Dmel_CG7239	CG7239
874	CG11034	0.165257	0.824237	4.98761	6.19265	3.59543	5.91378	65	12	61	33810	#00BFFF,black		#FF4500,black	CG11034	NT_033779.5	5805395	5809063	3669	+	FBgn0031741	protein_coding	Dmel_CG11034	CG11034
875	CR44575	1	1	1	0	0	0	0	0	0	19835840				CR44575	NT_033779.5	5809702	5810216	515	+	FBgn0265786	ncRNA	Dmel_CR44575	CR44575
876	CR44576	0.474923	0.936557	1.97202	1.07424	0	0.979674	1	0	1	19834886	#87CEEB,black		#FFA07A,black	CR44576	NT_033779.5	5810352	5810835	484	+	FBgn0265787	ncRNA	Dmel_CR44576	CR44576
877	CG43307	1	1	1	0	0	0	0	0	0	12798569				CG43307	NT_033779.5	5811574	5811925	352	+	FBgn0262999	protein_coding	Dmel_CG43307	CG43307
878	CG31644	0.00643842	1.12031	174.004	7.27908	0	7.44298	139	0	178	318868	#1E90FF,black		#FF0000,black	CG31644	NT_033779.5	5817890	5818443	554	-	FBgn0051644	protein_coding	Dmel_CG31644	CG31644
879	TrissinR	0.367458	2.40853	6.55458	2.94208	1.49773	4.21024	6	2	18	33812	#87CEEB,black	#FF6347,black	#FF4500,black	TrissinR	NT_033779.5	5824004	5856767	32764	+	FBgn0085410	protein_coding	Dmel_CG34381	TrissinR
880	rau	1.03446	1.96516	1.8997	3.30873	3.3576	4.28337	8	10	19	33814		#FFA07A,black	#FFA07A,black	rau	NT_033779.5	5859769	5879498	19730	-	FBgn0031745	protein_coding	Dmel_CG8965	rau
881	CG44574	1	1	1	0	0	0	0	0	0	19836004				CG44574	NT_033779.5	5883741	5884345	605	+	FBgn0265785	protein_coding	Dmel_CG44574	CG44574
882	Sfp26Ac	1	1	1	0	0	0	0	0	0	8674095				Sfp26Ac	NT_033779.5	5884350	5884774	425	-	FBgn0259959	protein_coding	Dmel_CG42469	Sfp26Ac
883	CG43185	1	1	1	0	0	0	0	0	0	12798570				CG43185	NT_033779.5	5884888	5885491	604	+	FBgn0262814	protein_coding	Dmel_CG43185	CG43185
884	CG9029	1	1	1	0	0	0	0	0	0	33815				CG9029	NT_033779.5	5886002	5886609	608	+	FBgn0031746	protein_coding	Dmel_CG9029	CG9029
885	CR44577	1	1	1	0	0	0	0	0	0	19834942				CR44577	NT_033779.5	5887204	5887989	786	-	FBgn0265788	ncRNA	Dmel_CR44577	CR44577
886	CR44578	1	1	1	0	0	0	0	0	0	19835489				CR44578	NT_033779.5	5888149	5888484	336	+	FBgn0265789	ncRNA	Dmel_CR44578	CR44578
887	Acp26Ab	1	1	1	0	0	0	0	0	0	33816				Acp26Ab	NT_033779.5	5892298	5892862	565	-	FBgn0002856	protein_coding	Dmel_CG9024	Acp26Ab
888	Acp26Aa	1.92479	0.993151	0.51598	0.0099143	0.954614	0	0	1	0	33817	#FFA07A,black		#B0E0E6,black	Acp26Aa	NT_033779.5	5892883	5893896	1014	-	FBgn0002855	protein_coding	Dmel_CG8982	Acp26Aa
889	CR44579	1	1	1	0	0	0	0	0	0	19835589				CR44579	NT_033779.5	5899949	5900380	432	-	FBgn0265790	ncRNA	Dmel_CR44579	CR44579
890	CG9021	0.0736025	0.975647	13.2556	6.47073	2.70662	6.43516	79	6	88	33818	#1E90FF,black		#FF0000,black	CG9021	NT_033779.5	5903178	5904689	1512	-	FBgn0031747	protein_coding	Dmel_CG9021	CG9021
891	CR43808	0.980131	5.76341	5.88024	0.0289533	0	2.55588	0	0	5	14462707		#FF4500,black	#FF4500,black	CR43808	NT_033779.5	5904958	5906250	1293	-	FBgn0264352	ncRNA	Dmel_CR43808	CR43808
892	bchs	1.36566	2.12295	1.55452	6.29934	6.74894	7.38541	70	115	171	33819	#FFE4B3,black	#FF6347,black	#FFA07A,black	bchs	NT_033779.5	5907169	5922776	15608	+	FBgn0043362	protein_coding	Dmel_CG14001	bchs
893	CG14000	0.0273977	0.932893	34.05	5.1898	0	5.08958	32	0	34	33820	#1E90FF,black		#FF0000,black	CG14000	NT_033779.5	5908927	5910289	1363	-	FBgn0031749	protein_coding	Dmel_CG14000	CG14000
894	CG9016	0.0321938	1.65795	51.4992	8.93861	3.98154	9.66801	441	16	836	33822	#1E90FF,black	#FFA07A,black	#FF0000,black	CG9016	NT_033779.5	5922876	5923653	778	-	FBgn0031751	protein_coding	Dmel_CG9016	CG9016
895	CR43926	0.465719	5.45642	11.7161	1.10247	0	3.55042	1	0	11	14462708	#87CEEB,black	#FF4500,black	#FF0000,black	CR43926	NT_033779.5	5925205	5925961	757	-	FBgn0264547	ncRNA	Dmel_CR43926	CR43926
896	dsf	0.43827	1.57559	3.59502	2.118	0.927886	2.77388	3	1	6	33823	#87CEEB,black	#FFA07A,black	#FF6347,black	dsf	NT_033779.5	5925937	5939261	13325	+	FBgn0015381	protein_coding	Dmel_CG9019	dsf
897	CR45288	1	1	1	0	0	0	0	0	0	19835385				CR45288	NT_033779.5	5940033	5940250	218	+	FBgn0266826	ncRNA	Dmel_CR45288	CR45288
898	CR45289	1	1	1	0	0	0	0	0	0	19836040				CR45289	NT_033779.5	5941995	5942584	590	+	FBgn0266827	ncRNA	Dmel_CR45289	CR45289
899	Sfp26Ad	0.0274405	0.347289	12.6561	5.18755	0	3.66176	32	0	12	8673981	#1E90FF,black	#87CEEB,black	#FF0000,black	Sfp26Ad	NT_033779.5	5942623	5943304	682	-	FBgn0261055	protein_coding	Dmel_CG42603	Sfp26Ad
900	Gpdh	1.56916	0.554402	0.353311	9.49291	10.1429	8.64191	648	1219	410	33824	#FFA07A,black	#B0E0E6,black	#87CEEB,black	Gpdh	NT_033779.5	5943643	5948968	5326	+	FBgn0001128	protein_coding	Dmel_CG9042	Gpdh
901	CR44986	1.40465	0.56162	0.399828	9.33815	9.82837	8.50582	582	980	373	19835867	#FFE4B3,black	#B0E0E6,black	#87CEEB,black	CR44986	NT_033779.5	5947647	5948397	751	-	FBgn0266321	ncRNA	Dmel_CR44986	CR44986
902	CG9044	0.915607	0.471635	0.515106	7.85072	7.72352	6.76646	207	227	111	33825		#87CEEB,black	#B0E0E6,black	CG9044	NT_033779.5	5949450	5955235	5786	+	FBgn0031752	protein_coding	Dmel_CG9044	CG9044
903	CG13999	0.368106	1.77798	4.83009	2.94014	1.49833	3.77038	6	2	13	33826	#87CEEB,black	#FFA07A,black	#FF4500,black	CG13999	NT_033779.5	5955312	5956466	1155	-	FBgn0031753	protein_coding	Dmel_CG13999	CG13999
904	CG13998	0.988352	2.9199	2.95431	0.0169033	0	1.56282	0	0	2	50423		#FF6347,black	#FF6347,black	CG13998	NT_033779.5	5956489	5956819	331	-	FBgn0040949	protein_coding	Dmel_CG13998	CG13998
905	Vm26Ab	2.84625	0.988476	0.34729	0.0167228	1.52579	0	0	2	0	33827	#FF6347,black		#87CEEB,black	Vm26Ab	NT_033779.5	5957004	5957639	636	+	FBgn0003980	protein_coding	Dmel_CG9046	Vm26Ab
906	Vm26Ac	1	1	1	0	0	0	0	0	0	33828				Vm26Ac	NT_033779.5	5958005	5958631	627	-	FBgn0086266	protein_coding	Dmel_CG13997	Vm26Ac
907	Vm26Aa	1	1	1	0	0	0	0	0	0	33829				Vm26Aa	NT_033779.5	5959596	5960340	745	-	FBgn0003979	protein_coding	Dmel_CG9048	Vm26Aa
908	psd	3.67129	7.61419	2.07398	0.0379162	1.91421	2.96661	0	3	7	33830	#FF6347,black	#FF4500,black	#FF6347,black	psd	NT_033779.5	5963087	5964951	1865	-	FBgn0086265	protein_coding	Dmel_CG9050	psd
909	CG13992	1	1	1	0	0	0	0	0	0	33831				CG13992	NT_033779.5	5965391	5967752	2362	-	FBgn0031756	protein_coding	Dmel_CG13992	CG13992
910	Ucp4C	0.0136968	0.974561	71.1525	7.11535	0.925326	7.07817	124	1	138	33832	#1E90FF,black		#FF0000,black	Ucp4C	NT_033779.5	5968566	5969761	1196	+	FBgn0031757	protein_coding	Dmel_CG9064	Ucp4C
911	Ucp4B	0.123298	1.43987	11.678	7.16111	4.14133	7.68705	128	18	211	33833	#1E90FF,black	#FFE4B3,black	#FF0000,black	Ucp4B	NT_033779.5	5969859	5971025	1167	+	FBgn0031758	protein_coding	Dmel_CG18340	Ucp4B
912	CR43465	0.194064	1.30432	6.72109	6.50674	4.14135	6.89004	81	18	121	12798571	#00BFFF,black	#FFE4B3,black	#FF4500,black	CR43465	NT_033779.5	5969859	5971025	1167	-	FBgn0263442	ncRNA	Dmel_CR43465	CR43465
913	chic	1.09078	1.25071	1.14662	15.2519	15.3772	15.5746	35139	45927	50211	33834		#FFE4B3,black		chic	NT_033779.5	5972115	5981018	8904	-	FBgn0000308	protein_coding	Dmel_CG9553	chic
914	eIF-4a	0.838097	0.907625	1.08296	14.528	14.2732	14.3881	21275	21365	22061	33835				eIF-4a	NT_033779.5	5981764	5985909	4146	+	FBgn0001942	protein_coding	Dmel_CG9075	eIF-4a
915	ifc	1.6757	1.50326	0.897093	8.83025	9.57501	9.41834	409	822	703	33836	#FFA07A,black	#FFA07A,black		ifc	NT_033779.5	5986348	5988854	2507	+	FBgn0001941	protein_coding	Dmel_CG9078	ifc
916	lid	1.11417	0.797905	0.716142	10.2489	10.4049	9.92323	1095	1462	998	33837		#E0FFFF,black	#E0FFFF,black	lid	NT_033779.5	5989400	5999501	10102	-	FBgn0031759	protein_coding	Dmel_CG9088	lid
917	Tsp26A	0.76754	1.96754	2.56344	8.68988	8.3082	9.66628	371	341	835	33838	#E0FFFF,black	#FFA07A,black	#FF6347,black	Tsp26A	NT_033779.5	6000228	6003738	3511	+	FBgn0031760	protein_coding	Dmel_CG9093	Tsp26A
918	Gal	0.706094	1.92431	2.72528	8.75436	8.25229	9.6987	388	328	854	33839	#E0FFFF,black	#FFA07A,black	#FF6347,black	Gal	NT_033779.5	6003574	6006827	3254	-	FBgn0001089	protein_coding	Dmel_CG9092	Gal
919	CR43866	0.610443	0.294795	0.48292	4.31042	3.59835	2.54821	17	12	5	14462709	#B0E0E6,black	#87CEEB,black	#87CEEB,black	CR43866	NT_033779.5	6004167	6006333	2167	+	FBgn0264448	ncRNA	Dmel_CR43866	CR43866
920	CG9098	3.49156	0.732055	0.209664	4.73201	6.53588	4.28203	23	99	19	33840	#FF6347,black	#E0FFFF,black	#00BFFF,black	CG9098	NT_033779.5	6007364	6012338	4975	-	FBgn0031762	protein_coding	Dmel_CG9098	CG9098
921	H2.0	1	1	1	0	0	0	0	0	0	33841				H2.0	NT_033779.5	6013059	6019402	6344	-	FBgn0001170	protein_coding	Dmel_CG11607	H2.0
922	CG13996	1	1	1	0	0	0	0	0	0	33842				CG13996	NT_033779.5	6020835	6021718	884	+	FBgn0031763	protein_coding	Dmel_CG13996	CG13996
923	CG9107	1.10832	1.38104	1.24607	6.67331	6.82168	7.13906	91	121	144	33843		#FFE4B3,black		CG9107	NT_033779.5	6022951	6024539	1589	-	FBgn0031764	protein_coding	Dmel_CG9107	CG9107
924	CG9109	6.47687	0.978692	0.151106	0.031073	2.72637	0	0	6	0	33844	#FF4500,black		#00BFFF,black	CG9109	NT_033779.5	6025870	6034423	8554	-	FBgn0031765	protein_coding	Dmel_CG9109	CG9109
925	mtm	0.87238	1.51637	1.7382	8.09305	7.89608	8.69368	245	256	425	33845		#FFA07A,black	#FFA07A,black	mtm	NT_033779.5	6034731	6037015	2285	-	FBgn0025742	protein_coding	Dmel_CG9115	mtm
926	CG9117	1.2384	0.632512	0.51075	6.4531	6.76157	5.79226	78	116	56	33846		#B0E0E6,black	#B0E0E6,black	CG9117	NT_033779.5	6036997	6037902	906	-	FBgn0031766	protein_coding	Dmel_CG9117	CG9117
927	CG31643	0.384037	0.793283	2.06564	7.35934	5.97866	7.02525	147	67	133	318867	#87CEEB,black	#E0FFFF,black	#FF6347,black	CG31643	NT_033779.5	6038117	6041283	3167	+	FBgn0051643	protein_coding	Dmel_CG31643	CG31643
928	ade2	0.29963	1.2369	4.1281	11.1545	9.41573	11.4612	2052	736	2900	33847	#87CEEB,black		#FF4500,black	ade2	NT_033779.5	6041181	6046050	4870	-	FBgn0000052	protein_coding	Dmel_CG9127	ade2
929	slmo	0.847471	1.0059	1.18694	10.5688	10.33	10.5773	1367	1388	1571	44132				slmo	NT_033779.5	6046516	6048706	2191	-	FBgn0029161	protein_coding	Dmel_CG9131	slmo
930	CG34179	0.885086	0.971992	1.09819	9.56022	9.38411	9.51924	679	720	754	5740203				CG34179	NT_033779.5	6046651	6048706	2056	-	FBgn0085208	protein_coding	Dmel_CG34179	CG34179
931	CG12393	0.89344	1.06534	1.1924	8.37941	8.21685	8.47072	299	320	364	33849				CG12393	NT_033779.5	6048002	6050474	2473	+	FBgn0031768	protein_coding	Dmel_CG12393	CG12393
932	CG9135	0.36665	4.04631	11.0359	2.94466	1.49713	4.96126	6	2	31	33850	#87CEEB,black	#FF4500,black	#FF0000,black	CG9135	NT_033779.5	6050800	6053877	3078	+	FBgn0031769	protein_coding	Dmel_CG9135	CG9135
933	CG13995	2.68516	0.0824612	0.03071	3.60014	5.02515	0	10	34	0	33851	#FF6347,black	#1E90FF,black	#1E90FF,black	CG13995	NT_033779.5	6054302	6060169	5868	+	FBgn0031770	protein_coding	Dmel_CG13995	CG13995
934	CG34180	1.14652	1.09718	0.956958	9.01495	9.21222	9.14874	465	639	583	5740541				CG34180	NT_033779.5	6060510	6060938	429	+	FBgn0085209	protein_coding	Dmel_CG34180	CG34180
935	CG9140	1.06434	0.99907	0.938678	9.80729	9.89725	9.80595	806	1028	920					CG9140
936	CG13994	0.794257	1.21062	1.52422	7.82281	7.49049	8.09856	203	193	281	33853	#E0FFFF,black		#FFA07A,black	CG13994	NT_033779.5	6062989	6063671	683	+	FBgn0031772	protein_coding	Dmel_CG13994	CG13994
937	Fbw5	0.893233	1.14418	1.28094	7.58491	7.42202	7.77922	172	184	225	33854			#FFE4B3,black	Fbw5	NT_033779.5	6063562	6065953	2392	-	FBgn0031773	protein_coding	Dmel_CG9144	Fbw5
938	CG9147	0.681471	1.60969	2.36208	6.67326	6.11998	7.36004	91	74	168	33855	#E0FFFF,black	#FFA07A,black	#FF6347,black	CG9147	NT_033779.5	6065997	6067635	1639	+	FBgn0031774	protein_coding	Dmel_CG9147	CG9147
939	CG9150	0.910659	0.680114	0.746837	3.84021	3.70519	3.28406	12	13	9	33856		#E0FFFF,black	#E0FFFF,black	CG9150	NT_033779.5	6067668	6068594	927	-	FBgn0031775	protein_coding	Dmel_CG9150	CG9150
940	CG13993	0.908322	1.08785	1.19765	8.51695	8.37823	8.63843	329	358	409					CG13993
941	CG9154	0.883794	1.14143	1.29152	8.15615	7.97793	8.347	256	271	334	33858			#FFE4B3,black	CG9154	NT_033779.5	6069790	6070686	897	-	FBgn0031777	protein_coding	Dmel_CG9154	CG9154
942	Kr-h2	0.19482	0.402234	2.06465	7.33931	4.97952	6.02542	145	33	66	33859	#00BFFF,black	#87CEEB,black	#FF6347,black	Kr-h2	NT_033779.5	6070990	6073961	2972	+	FBgn0266449	protein_coding	Dmel_CG9159	Kr-h2
943	CR43801	1	1	1	0	0	0	0	0	0	14462710				CR43801	NT_033779.5	6074251	6074796	546	-	FBgn0264345	ncRNA	Dmel_CR43801	CR43801
944	CR9162	1	1	1	0	0	0	0	0	0	12798573				CR9162	NT_033779.5	6078453	6079736	1284	+	FBgn0031778	ncRNA	Dmel_CR9162	CR9162
945	CR44773	1	1	1	0	0	0	0	0	0	19835663				CR44773	NT_033779.5	6079764	6080128	365	+	FBgn0265999	ncRNA	Dmel_CR44773	CR44773
946	Kr-h1	0.920325	1.24822	1.35628	7.53398	7.41419	7.85385	166	183	237	33861			#FFE4B3,black	Kr-h1	NT_033779.5	6082603	6096498	13896	+	FBgn0266450	protein_coding	Dmel_CG45074	Kr-h1
947	CG45075	0.835034	0.942543	1.12875	8.32047	8.06038	8.2351	287	287	309	19834937				CG45075	NT_033779.5	6091412	6096498	5087	+	FBgn0266445	protein_coding	Dmel_CG45075	CG45075
948	CG9175	0.663788	0.776707	1.17011	7.28949	6.69828	6.92493	140	111	124	33862	#B0E0E6,black	#E0FFFF,black		CG9175	NT_033779.5	6096698	6098966	2269	-	FBgn0031779	protein_coding	Dmel_CG9175	CG9175
949	stai	2.40508	1.62864	0.677168	8.07544	9.34153	8.77911	242	699	451	33863	#FF6347,black	#FFA07A,black	#E0FFFF,black	stai	NT_033779.5	6100377	6124653	24277	+	FBgn0266521	protein_coding	Dmel_CG31641	stai
950	CG31642	0.0124281	0.946643	76.1693	8.23781	1.90756	8.1587	271	3	293	326149	#1E90FF,black		#FF0000,black	CG31642	NT_033779.5	6118512	6120522	2011	+	FBgn0051642	protein_coding	Dmel_CG31642	CG31642
951	Arpc4	1.26858	1.25858	0.992115	9.5128	9.85601	9.84459	657	999	945	33864	#FFE4B3,black	#FFE4B3,black		Arpc4	NT_033779.5	6125132	6125911	780	+	FBgn0284255	protein_coding	Dmel_CG5972	Arpc4
952	WDR79	1.35226	1.24608	0.921484	9.00565	9.44102	9.32305	462	749	658	33865	#FFE4B3,black			WDR79	NT_033779.5	6125879	6127775	1897	-	FBgn0031782	protein_coding	Dmel_CG9226	WDR79
953	tectonic	0.049752	0.877406	17.6356	6.23572	1.90662	6.04703	67	3	67	33866	#1E90FF,black		#FF0000,black	tectonic	NT_033779.5	6127872	6130651	2780	-	FBgn0261697	protein_coding	Dmel_CG42731	tectonic
954	CG42730	0.049752	0.877406	17.6356	6.23572	1.90662	6.04703	67	3	67		#1E90FF,black		#FF0000,black	CG42730
955	CG9222	0.0141019	0.836488	59.3175	6.14797	0	5.89039	63	0	60	33867	#1E90FF,black		#FF0000,black	CG9222	NT_033779.5	6131023	6132484	1462	+	FBgn0031784	protein_coding	Dmel_CG9222	CG9222
956	CR45719	1	1	1	0	0	0	0	0	0	19835186				CR45719	NT_033779.5	6133258	6133674	417	-	FBgn0267283	ncRNA	Dmel_CR45719	CR45719
957	CR44824	0.13124	0.641334	4.88673	2.92972	0	2.28887	6	0	4	19835782	#00BFFF,black	#B0E0E6,black	#FF4500,black	CR44824	NT_033779.5	6138867	6139309	443	-	FBgn0266071	ncRNA	Dmel_CR44824	CR44824
958	CG13991	0.0176961	1.411	79.7354	5.82043	0	6.31715	50	0	81	33868	#1E90FF,black	#FFE4B3,black	#FF0000,black	CG13991	NT_033779.5	6139382	6145010	5629	+	FBgn0031785	protein_coding	Dmel_CG13991	CG13991
959	Muc26B	1.86273	6.69264	3.59292	0.0334665	0.930886	2.77604	0	1	6	50424	#FFA07A,black	#FF4500,black	#FF6347,black	Muc26B	NT_033779.5	6151969	6153701	1733	+	FBgn0040950	protein_coding	Dmel_CG13990	Muc26B
960	CG31639	0.0101797	1.26932	124.691	9.32567	2.70751	9.66973	577	6	837	318866	#1E90FF,black	#FFE4B3,black	#FF0000,black	CG31639	NT_033779.5	6153840	6155141	1302	-	FBgn0051639	protein_coding	Dmel_CG31639	CG31639
961	CG13989	0.0178059	1.43973	80.8568	7.30983	1.49833	7.83563	142	2	234	33869	#1E90FF,black	#FFE4B3,black	#FF0000,black	CG13989	NT_033779.5	6160400	6161309	910	+	FBgn0031786	protein_coding	Dmel_CG13989	CG13989
962	CG34380	9.46549	3.12053	0.329675	3.60324	6.84592	5.24503	10	123	38		#FF0000,black	#FF6347,black	#87CEEB,black	CG34380
963	Ugt37b1	1	1	1	0	0	0	0	0	0	53584				Ugt37b1	NT_033779.5	6225048	6226842	1795	+	FBgn0026755	protein_coding	Dmel_CG9481	Ugt37b1
964	CR44823	0.152631	1.48937	9.75802	2.71188	0	3.28659	5	0	9	19834998	#00BFFF,black	#FFE4B3,black	#FF0000,black	CR44823	NT_033779.5	6231807	6232160	354	+	FBgn0266070	ncRNA	Dmel_CR44823	CR44823
965	Ddr	18.1279	0.969713	0.053493	0.0443703	4.22451	0	0	19	0	3346209	#FF0000,black		#1E90FF,black	Ddr	NT_033779.5	6253123	6323466	70344	+	FBgn0053531	protein_coding	Dmel_CG33531	Ddr
966	CG9486	0.636528	1.02781	1.61471	10.9807	10.329	11.0202	1819	1387	2136		#B0E0E6,black		#FFA07A,black	CG9486
967	CG13983	1	1	1	0	0	0	0	0	0	33875				CG13983	NT_033779.5	6263557	6264490	934	-	FBgn0031792	protein_coding	Dmel_CG13983	CG13983
968	CR42735	0.877754	0.231912	0.264211	2.10835	1.92024	0	3	3	0	14462711		#00BFFF,black	#87CEEB,black	CR42735	NT_033779.5	6271024	6271468	445	+	FBgn0261699	ncRNA	Dmel_CR42735	CR42735
969	CG43922	0.0419684	0.997716	23.7731	7.64189	3.06733	7.63859	179	8	204	14462712	#1E90FF,black		#FF0000,black	CG43922	NT_033779.5	6308377	6308751	375	-	FBgn0264543	protein_coding	Dmel_CG43922	CG43922
970	CG13984	0.0282349	1.51044	53.4954	5.14637	0	5.74134	31	0	54	33879	#1E90FF,black	#FFA07A,black	#FF0000,black	CG13984	NT_033779.5	6308819	6309475	657	+	FBgn0260452	protein_coding	Dmel_CG13984	CG13984
971	PDZ-GEF	1.23706	0.957575	0.774074	7.89191	8.19883	7.82937	213	316	233	33881			#E0FFFF,black	PDZ-GEF	NT_033779.5	6323767	6332789	9023	+	FBgn0265778	protein_coding	Dmel_CG9491	PDZ-GEF
972	Pez	1.09727	1.18309	1.07821	4.84673	4.98065	5.08929	25	33	34	33882				Pez	NT_033779.5	6332881	6338671	5791	-	FBgn0031799	protein_coding	Dmel_CG9493	Pez
973	Cpr	0.948527	0.745606	0.786067	9.09326	9.01702	8.66974	491	558	418	33883		#E0FFFF,black	#E0FFFF,black	Cpr	NT_033779.5	6338836	6346280	7445	+	FBgn0015623	protein_coding	Dmel_CG11567	Cpr
974	CG9497	0.669965	0.438815	0.654981	6.05502	5.47718	4.8667	59	47	29	33884	#E0FFFF,black	#87CEEB,black	#B0E0E6,black	CG9497	NT_033779.5	6346430	6348427	1998	-	FBgn0031800	protein_coding	Dmel_CG9497	CG9497
975	CG9498	0.424591	0.506253	1.19233	3.94502	2.70917	2.96295	13	6	7	33885	#87CEEB,black	#B0E0E6,black		CG9498	NT_033779.5	6349393	6351034	1642	-	FBgn0031801	protein_coding	Dmel_CG9498	CG9498
976	ppk7	1	1	1	0	0	0	0	0	0	33886				ppk7	NT_033779.5	6352324	6354331	2008	-	FBgn0031802	protein_coding	Dmel_CG9499	ppk7
977	ppk14	1	1	1	0	0	0	0	0	0	33887				ppk14	NT_033779.5	6354956	6356672	1717	+	FBgn0031803	protein_coding	Dmel_CG9501	ppk14
978	CG9500	0.0698371	1.42815	20.4497	3.83986	0	4.35401	12	0	20	33888	#1E90FF,black	#FFE4B3,black	#FF0000,black	CG9500	NT_033779.5	6357005	6358318	1314	-	FBgn0031804	protein_coding	Dmel_CG9500	CG9500
979	CR44777	0.101281	1.28346	12.6723	3.30357	0	3.6636	8	0	12	19835343	#1E90FF,black	#FFE4B3,black	#FF0000,black	CR44777	NT_033779.5	6358345	6359994	1650	-	FBgn0266003	ncRNA	Dmel_CR44777	CR44777
980	CR44778	0.130251	2.15793	16.5675	2.94063	0	4.05028	6	0	16	19835764	#00BFFF,black	#FF6347,black	#FF0000,black	CR44778	NT_033779.5	6360403	6361385	983	+	FBgn0266004	ncRNA	Dmel_CR44778	CR44778
981	CG9505	1.14739	0.732225	0.638168	8.04528	8.24363	7.59564	237	326	198	33889		#E0FFFF,black	#B0E0E6,black	CG9505	NT_033779.5	6367882	6370190	2309	+	FBgn0031805	protein_coding	Dmel_CG9505	CG9505
982	slam	2.35776	1.34208	0.569219	2.12509	3.3625	2.54956	3	10	5	33890	#FF6347,black	#FFE4B3,black	#B0E0E6,black	slam	NT_033779.5	6372388	6377284	4897	+	FBgn0043854	protein_coding	Dmel_CG9506	slam
983	CG42368	1.36303	2.27925	1.67219	7.82296	8.26978	9.01152	203	332	530		#FFE4B3,black	#FF6347,black	#FFA07A,black	CG42368
984	CG9507	1.37374	0.645511	0.469894	5.87649	6.3346	5.245	52	86	38	33892	#FFE4B3,black	#B0E0E6,black	#87CEEB,black	CG9507	NT_033779.5	6381266	6383419	2154	+	FBgn0031808	protein_coding	Dmel_CG9507	CG9507
985	CG42370	0.983247	1.04184	1.05959	12.2712	12.2469	12.3304	4451	5244	5298	33893				CG42370	NT_033779.5	6383435	6385512	2078	-	FBgn0259716	protein_coding	Dmel_CG42370	CG42370
986	CG42369	9.88886	0.748528	0.075694	5.50666	8.81246	5.08878	40	484	34	33894	#FF0000,black	#E0FFFF,black	#1E90FF,black	CG42369	NT_033779.5	6395853	6397249	1397	-	FBgn0259715	protein_coding	Dmel_CG42369	CG42369
987	CG13982	1	1	1	0	0	0	0	0	0	33895				CG13982	NT_033779.5	6412315	6415335	3021	+	FBgn0031811	protein_coding	Dmel_CG13982	CG13982
988	Tig	1.12994	0.390554	0.345642	12.465	12.6413	11.1086	5091	6893	2271	33896		#87CEEB,black	#87CEEB,black	Tig	NT_033779.5	6415179	6423310	8132	-	FBgn0011722	protein_coding	Dmel_CG11527	Tig
989	Fic	0.837099	0.861317	1.02893	5.92981	5.67328	5.71443	54	54	53	33897				Fic	NT_033779.5	6424336	6426371	2036	+	FBgn0263278	protein_coding	Dmel_CG9523	Fic
990	CG9527	0.650421	0.896289	1.37801	10.3965	9.77591	10.2385	1213	945	1242	33898	#B0E0E6,black		#FFE4B3,black	CG9527	NT_033779.5	6426724	6448403	21680	-	FBgn0031813	protein_coding	Dmel_CG9527	CG9527
991	retm	1.01737	0.839479	0.825147	9.21417	9.23901	8.96174	534	651	512	33899				retm	NT_033779.5	6448464	6455929	7466	-	FBgn0031814	protein_coding	Dmel_CG9528	retm
992	frj	0.740702	1.62331	2.19158	7.37904	6.94601	8.07798	149	132	277	33900	#E0FFFF,black	#FFA07A,black	#FF6347,black	frj	NT_033779.5	6456052	6459008	2957	+	FBgn0031815	protein_coding	Dmel_CG9526	frj
993	CG16947	0.738538	0.451544	0.611403	6.23602	5.79876	5.08896	67	59	34	33901	#E0FFFF,black	#87CEEB,black	#B0E0E6,black	CG16947	NT_033779.5	6459015	6465669	6655	-	FBgn0031816	protein_coding	Dmel_CG16947	CG16947
994	CG9531	0.232447	0.754842	3.24737	6.90422	4.79919	6.49846	107	29	92	33902	#00BFFF,black	#E0FFFF,black	#FF6347,black	CG9531	NT_033779.5	6466217	6467698	1482	-	FBgn0031817	protein_coding	Dmel_CG9531	CG9531
995	mmy	0.908653	0.693881	0.763637	10.5656	10.4274	10.0384	1364	1485	1081	33903		#E0FFFF,black	#E0FFFF,black	mmy	NT_033779.5	6468538	6473904	5367	-	FBgn0259749	protein_coding	Dmel_CG9535	mmy
996	CG9536	0.653444	0.5459	0.83542	8.41727	7.80341	7.54398	307	240	191	33904	#B0E0E6,black	#B0E0E6,black		CG9536	NT_033779.5	6474438	6476975	2538	-	FBgn0031818	protein_coding	Dmel_CG9536	CG9536
997	Sec61alpha	1.43906	0.535707	0.372261	11.3178	11.8429	10.4173	2298	3963	1406	33905	#FFE4B3,black	#B0E0E6,black	#87CEEB,black	Sec61alpha	NT_033779.5	6477182	6480575	3394	-	FBgn0086357	protein_coding	Dmel_CG9539	Sec61alpha
998	CR45463	1	1	1	0	0	0	0	0	0	19834871				CR45463	NT_033779.5	6480661	6480930	270	-	FBgn0267019	ncRNA	Dmel_CR45463	CR45463
999	DLP	0.673842	0.793057	1.17692	4.46535	3.89583	4.13084	19	15	17	39596	#E0FFFF,black	#E0FFFF,black		DLP	NT_037436.4	14632601	14671609	39009	+	FBgn0041604	protein_coding	Dmel_CG32146	DLP
1000	KFase	0.726002	0.748733	1.03131	10.3493	9.88739	9.93187	1174	1021	1004	33907	#E0FFFF,black	#E0FFFF,black		KFase	NT_033779.5	6487342	6488756	1415	-	FBgn0031821	protein_coding	Dmel_CG9542	KFase
1001	epsilonCOP	1.2322	0.548067	0.444788	9.11654	9.41777	8.24896	499	737	312	33908		#B0E0E6,black	#87CEEB,black	epsilonCOP	NT_033779.5	6489090	6490194	1105	+	FBgn0027496	protein_coding	Dmel_CG9543	epsilonCOP
1002	CG9548	1.03528	0.47578	0.459568	8.58522	8.63524	7.51359	345	428	187	33909		#87CEEB,black	#87CEEB,black	CG9548	NT_033779.5	6490155	6490843	689	-	FBgn0031822	protein_coding	Dmel_CG9548	CG9548
1003	CG31638	0.961434	0.671007	0.697923	4.53646	4.47972	3.96086	20	23	15	33910		#E0FFFF,black	#E0FFFF,black	CG31638	NT_033779.5	6491061	6496988	5928	+	FBgn0051638	protein_coding	Dmel_CG31638	CG31638
1004	CG9547	0.684991	0.999078	1.45853	10.2594	9.71358	10.2581	1103	905	1259	33911	#E0FFFF,black		#FFE4B3,black	CG9547	NT_033779.5	6492974	6494532	1559	-	FBgn0031824	protein_coding	Dmel_CG9547	CG9547
1005	CG9550	0.0294008	1.34115	45.6162	6.99515	1.90715	7.41862	114	3	175	33913	#1E90FF,black	#FFE4B3,black	#FF0000,black	CG9550	NT_033779.5	6497053	6498466	1414	+	FBgn0031826	protein_coding	Dmel_CG9550	CG9550
1006	CG31637	1.06447	0.953891	0.896118	7.22688	7.31701	7.15878	134	171	146	33914				CG31637	NT_033779.5	6498647	6526996	28350	+	FBgn0051637	protein_coding	Dmel_CG31637	CG31637
1007	CR44775	3.92848	2.27386	0.578815	1.10296	3.07693	2.2881	1	8	4	19835092	#FF6347,black	#FF6347,black	#B0E0E6,black	CR44775	NT_033779.5	6507424	6508404	981	-	FBgn0266001	ncRNA	Dmel_CR44775	CR44775
1008	eya	0.14068	0.635305	4.51597	5.31532	2.4858	4.66084	35	5	25	33916	#00BFFF,black	#B0E0E6,black	#FF4500,black	eya	NT_033779.5	6527447	6546976	19530	-	FBgn0000320	protein_coding	Dmel_CG9554	eya
1009	CR44776	0.130741	1.14822	8.78244	2.93522	0	3.13462	6	0	8	19836100	#00BFFF,black		#FF0000,black	CR44776	NT_033779.5	6551854	6552436	583	+	FBgn0266002	ncRNA	Dmel_CR44776	CR44776
1010	Osm6	0.478879	0.478879	1	1.06227	0	0	1	0	0		#87CEEB,black	#87CEEB,black		Osm6
1011	CoVb	1.31152	1.08524	0.827469	11.4422	11.8334	11.5602	2505	3937	3106		#FFE4B3,black			CoVb
1012	CG9596	0.931077	1.41994	1.52505	8.39856	8.29553	8.90439	303	338	492	33920		#FFE4B3,black	#FFA07A,black	CG9596	NT_033779.5	6559426	6562289	2864	-	FBgn0031832	protein_coding	Dmel_CG9596	CG9596
1013	CG11043	0.452853	1.09078	2.40868	7.42619	6.28331	7.55155	154	83	192		#87CEEB,black		#FF6347,black	CG11043
1014	Ent2	1.65833	0.562473	0.339181	8.32052	9.05025	7.49038	287	571	184	33921	#FFA07A,black	#B0E0E6,black	#87CEEB,black	Ent2	NT_033779.5	6562325	6564709	2385	+	FBgn0263916	protein_coding	Dmel_CG31911	Ent2
1015	CG13766	1.55455	0.622623	0.400517	8.9868	9.6233	8.30323	456	850	324	33922	#FFA07A,black	#B0E0E6,black	#87CEEB,black	CG13766	NT_033779.5	6564112	6566181	2070	-	FBgn0031834	protein_coding	Dmel_CG13766	CG13766
1016	CG11319	6.5885	3.11387	0.472621	2.12998	4.84993	3.76869	3	30	13	33923	#FF4500,black	#FF6347,black	#87CEEB,black	CG11319	NT_033779.5	6568400	6601068	32669	-	FBgn0031835	protein_coding	Dmel_CG11319	CG11319
1017	CG11050	2.2093	0.699214	0.316487	6.85041	7.994	6.33422	103	274	82	33924	#FF6347,black	#E0FFFF,black	#87CEEB,black	CG11050	NT_033779.5	6611011	6617117	6107	+	FBgn0031836	protein_coding	Dmel_CG11050	CG11050
1018	CG11320	2.22455	0.469482	0.211045	1.09086	2.24438	0	1	4	0		#FF6347,black	#87CEEB,black	#00BFFF,black	CG11320
1019	CR44913	1	1	1	0	0	0	0	0	0	19835190				CR44913	NT_033779.5	6619080	6619446	367	+	FBgn0266218	ncRNA	Dmel_CR44913	CR44913
1020	CG34345	1	1	1	0	0	0	0	0	0	5740402				CG34345	NT_033779.5	6623112	6625359	2248	+	FBgn0085374	protein_coding	Dmel_CG34345	CG34345
1021	Oatp26F	1	1	1	0	0	0	0	0	0	33927				Oatp26F	NT_033779.5	6625138	6632407	7270	-	FBgn0051634	protein_coding	Dmel_CG31634	Oatp26F
1022	CG31635	0.705857	0.826675	1.17117	9.44541	8.94286	9.1708	627	530	592	33928	#E0FFFF,black			CG31635	NT_033779.5	6632798	6649114	16317	-	FBgn0051635	protein_coding	Dmel_CG31635	CG31635
1023	Tango1	0.633675	0.626511	0.988694	6.27797	5.61979	5.60338	69	52	49	33930	#B0E0E6,black	#B0E0E6,black		Tango1	NT_033779.5	6649388	6654574	5187	+	FBgn0031842	protein_coding	Dmel_CG11098	Tango1
1024	CG31633	0.788814	0.530309	0.672286	4.04726	3.70501	3.13216	14	13	8	33931	#E0FFFF,black	#B0E0E6,black	#E0FFFF,black	CG31633	NT_033779.5	6654760	6656321	1562	-	FBgn0051633	protein_coding	Dmel_CG31633	CG31633
1025	CG31636	0.297365	1.46519	4.92723	10.8198	9.07014	11.3709	1627	579	2724	318865	#87CEEB,black	#FFE4B3,black	#FF4500,black	CG31636	NT_033779.5	6656459	6658152	1694	-	FBgn0051636	protein_coding	Dmel_CG31636	CG31636
1026	CG11070	0.644564	0.839823	1.30293	7.92512	7.29152	7.67328	218	168	209	33932	#B0E0E6,black		#FFE4B3,black	CG11070	NT_033779.5	6658517	6662033	3517	+	FBgn0028467	protein_coding	Dmel_CG11070	CG11070
1027	CG13771	0.0637028	0.359625	5.64535	4.89664	0.924138	3.4212	26	1	10	33933	#1E90FF,black	#87CEEB,black	#FF4500,black	CG13771	NT_033779.5	6662061	6663612	1552	-	FBgn0031844	protein_coding	Dmel_CG13771	CG13771
1028	CG34310	0.68888	0.891241	1.29375	8.9516	8.41392	8.78549	445	367	453	5740536	#E0FFFF,black		#FFE4B3,black	CG34310	NT_033779.5	6663664	6674780	11117	+	FBgn0085339	protein_coding	Dmel_CG34310	CG34310
1029	cup	1	1	1	0	0	0	0	0	0	33934				cup	NT_033779.5	6663664	6674780	11117	+	FBgn0000392	protein_coding	Dmel_CG11181	cup
1030	Galt	1.27611	0.877633	0.687743	11.8802	12.2319	11.6919	3394	5190	3403	33935	#FFE4B3,black		#E0FFFF,black	Galt	NT_033779.5	6666264	6668033	1770	-	FBgn0263200	protein_coding	Dmel_CG9232	Galt
1031	Spn27A	0.723617	1.00636	1.39073	11.266	10.7993	11.2752	2217	1922	2549	45815	#E0FFFF,black		#FFE4B3,black	Spn27A	NT_033779.5	6671065	6673347	2283	-	FBgn0028990	protein_coding	Dmel_CG11331	Spn27A
1032	cort	0.771095	1.02331	1.32709	8.17841	7.80339	8.21165	260	240	304	33937	#E0FFFF,black		#FFE4B3,black	cort	NT_033779.5	6674682	6676635	1954	-	FBgn0000351	protein_coding	Dmel_CG11330	cort
1033	CG11329	0.552471	0.125984	0.228037	5.2742	4.41817	2.28551	34	22	4		#B0E0E6,black	#00BFFF,black	#00BFFF,black	CG11329
1034	Nhe3	1.14729	0.712628	0.621142	7.21611	7.41433	6.72733	133	183	108	33939		#E0FFFF,black	#B0E0E6,black	Nhe3	NT_033779.5	6677835	6684364	6530	-	FBgn0028703	protein_coding	Dmel_CG11328	Nhe3
1035	CG11327	0.0177175	0.983323	55.5	8.30521	2.48653	8.28094	284	5	319	33940	#1E90FF,black		#FF0000,black	CG11327	NT_033779.5	6684842	6686712	1871	-	FBgn0031849	protein_coding	Dmel_CG11327	CG11327
1036	Tsp	0.487121	1.75488	3.60256	5.57441	4.53676	6.38578	42	24	85	33941	#87CEEB,black	#FFA07A,black	#FF6347,black	Tsp	NT_033779.5	6686791	6709086	22296	-	FBgn0031850	protein_coding	Dmel_CG11326	Tsp
1037	AkhR	0.539989	0.347007	0.642619	10.1079	9.21894	8.58097	993	642	393	33942	#B0E0E6,black	#87CEEB,black	#B0E0E6,black	AkhR	NT_033779.5	6711286	6716186	4901	-	FBgn0025595	protein_coding	Dmel_CG11325	AkhR
1038	Aatf	1.55988	0.796001	0.510296	4.53756	5.179	4.2084	20	38	18	33943	#FFA07A,black	#E0FFFF,black	#B0E0E6,black	Aatf	NT_033779.5	6717625	6719389	1765	+	FBgn0031851	protein_coding	Dmel_CG11188	Aatf
1039	homer	0.272934	0.788594	2.88933	8.12186	6.24849	7.77922	250	81	225	33944	#87CEEB,black	#E0FFFF,black	#FF6347,black	homer	NT_033779.5	6719394	6723359	3966	-	FBgn0025777	protein_coding	Dmel_CG11324	homer
1040	Liprin-alpha	1.13583	1.13329	0.997764	5.10124	5.28499	5.28176	30	41	39	249072				Liprin-alpha	NT_033779.5	6723903	6732766	8864	+	FBgn0046704	protein_coding	Dmel_CG11199	Liprin-alpha
1041	TTLL3B	0.0363459	0.974704	26.8174	7.00744	2.22538	6.97048	115	4	128	33946	#1E90FF,black		#FF0000,black	TTLL3B	NT_033779.5	6732866	6736149	3284	+	FBgn0031853	protein_coding	Dmel_CG11201	TTLL3B
1042	TTLL3A	1	1	1	0	0	0	0	0	0	33947				TTLL3A	NT_033779.5	6736364	6740188	3825	-	FBgn0031854	protein_coding	Dmel_CG11323	TTLL3A
1043	CG11221	7.23693	0.228573	0.0315843	2.12927	4.98465	0	3	33	0	33948	#FF4500,black	#00BFFF,black	#1E90FF,black	CG11221	NT_033779.5	6742502	6756133	13632	+	FBgn0031855	protein_coding	Dmel_CG11221	CG11221
1044	CG31910	0.0639098	1.16959	18.3006	6.19291	2.2251	6.41891	65	4	87	319021	#1E90FF,black		#FF0000,black	CG31910	NT_033779.5	6744663	6745622	960	-	FBgn0051910	protein_coding	Dmel_CG31910	CG31910
1045	snoRNA:Me28S-G2743	0.993099	1.96294	1.97658	0.00999002	0	0.983008	0	0	1	5740852		#FFA07A,black	#FFA07A,black	snoRNA:Me28S-G2743	NT_033779.5	6745000	6745078	79	+	FBgn0086034	snoRNA	Dmel_CR34663	snoRNA:Me28S-G2743
1046	CG44271	0.0192327	0.41167	21.4047	5.70029	0	4.41986	46	0	21	19835868	#1E90FF,black	#87CEEB,black	#FF0000,black	CG44271	NT_033779.5	6747421	6747914	494	-	FBgn0265257	protein_coding	Dmel_CG44271	CG44271
1047	CG11322	0.024445	0.547075	22.3798	5.35432	0	4.48413	36	0	22	33949	#1E90FF,black	#B0E0E6,black	#FF0000,black	CG11322	NT_033779.5	6757864	6759628	1765	-	FBgn0031856	protein_coding	Dmel_CG11322	CG11322
1048	CG11321	1.92479	0.993151	0.51598	0.0099143	0.954614	0	0	1	0	33950	#FFA07A,black		#B0E0E6,black	CG11321	NT_033779.5	6759829	6772755	12927	-	FBgn0031857	protein_coding	Dmel_CG11321	CG11321
1049	CG17378	0.00770537	1.1236	145.82	7.01992	0	7.18804	116	0	149	33951	#1E90FF,black		#FF0000,black	CG17378	NT_033779.5	6774041	6778444	4404	+	FBgn0031858	protein_coding	Dmel_CG17378	CG17378
1050	nrv1	1.30274	0.772415	0.592913	8.5936	8.97516	8.22105	347	542	306	33952	#FFE4B3,black	#E0FFFF,black	#B0E0E6,black	nrv1	NT_033779.5	6778555	6786861	8307	-	FBgn0015776	protein_coding	Dmel_CG9258	nrv1
1051	nrv2	1.24221	1.0385	0.836014	8.06938	8.38229	8.12389	241	359	286	33953				nrv2	NT_033779.5	6789770	6798862	9093	-	FBgn0015777	protein_coding	Dmel_CG9261	nrv2
1052	CR43610	0.0237887	0.740566	31.1309	5.39358	0	4.96028	37	0	31	12798580	#1E90FF,black	#E0FFFF,black	#FF0000,black	CR43610	NT_033779.5	6799196	6799600	405	+	FBgn0263585	ncRNA	Dmel_CR43610	CR43610
1053	CG17376	0.00242707	0.921321	379.603	10.1856	1.49908	10.0674	1048	2	1103	59227	#1E90FF,black		#FF0000,black	CG17376	NT_033779.5	6799946	6800894	949	-	FBgn0042189	protein_coding	Dmel_CG17376	CG17376
1054	CG17377	0.0125975	1.16071	92.1386	11.3321	5.02138	11.5471	2321	34	3078	33954	#1E90FF,black		#FF0000,black	CG17377	NT_033779.5	6801358	6802840	1483	-	FBgn0031859	protein_coding	Dmel_CG17377	CG17377
1055	CG11236	7.70301	1.11939	0.145319	5.00623	7.95165	5.16895	28	266	36	33955	#FF4500,black		#00BFFF,black	CG11236	NT_033779.5	6803011	6804372	1362	+	FBgn0031860	protein_coding	Dmel_CG11236	CG11236
1056	CG17375	0.405015	0.94115	2.32374	6.71921	5.41526	6.63171	94	45	101	33956	#87CEEB,black		#FF6347,black	CG17375	NT_033779.5	6804324	6805792	1469	-	FBgn0031861	protein_coding	Dmel_CG17375	CG17375
1057	CR44081	0.307483	3.60144	11.7126	1.70142	0	3.54999	2	0	11	14462713	#87CEEB,black	#FF6347,black	#FF0000,black	CR44081	NT_033779.5	6812640	6813110	471	+	FBgn0264890	ncRNA	Dmel_CR44081	CR44081
1058	sens-2	1.51592	0.452243	0.298328	2.11773	2.71793	0.972899	3	6	1	33957	#FFA07A,black	#87CEEB,black	#87CEEB,black	sens-2	NT_033779.5	6821934	6838995	17062	+	FBgn0051632	protein_coding	Dmel_CG31632	sens-2
1059	Rca1	1.32856	1.15267	0.867609	6.33923	6.74909	6.54421	72	115	95	33959	#FFE4B3,black			Rca1	NT_033779.5	6852315	6853866	1552	+	FBgn0017551	protein_coding	Dmel_CG10800	Rca1
1060	l(2)k09022	1.404	0.61704	0.439485	5.35696	5.8465	4.66039	36	61	25	33960	#FFE4B3,black	#B0E0E6,black	#87CEEB,black	l(2)k09022	NT_033779.5	6854142	6860849	6708	+	FBgn0086451	protein_coding	Dmel_CG10805	l(2)k09022
1061	Nha1	1.21176	1.87019	1.54337	5.39612	5.67323	6.29931	37	54	80	33961		#FFA07A,black	#FFA07A,black	Nha1	NT_033779.5	6860905	6870389	9485	-	FBgn0031865	protein_coding	Dmel_CG10806	Nha1
1062	CR44915	1	1	1	0	0	0	0	0	0	19835833				CR44915	NT_033779.5	6871335	6872536	1202	-	FBgn0266220	ncRNA	Dmel_CR44915	CR44915
1063	CR44914	2.65761	0.468537	0.1763	1.09377	2.50389	0	1	5	0	19834861	#FF6347,black	#87CEEB,black	#00BFFF,black	CR44914	NT_033779.5	6872714	6874378	1665	+	FBgn0266219	ncRNA	Dmel_CR44914	CR44914
1064	Nlg2	1.20031	1.00553	0.837723	4.53738	4.80079	4.54534	20	29	23	33962				Nlg2	NT_033779.5	6874900	6906656	31757	+	FBgn0031866	protein_coding	Dmel_CG13772	Nlg2
1065	CG13773	1.26688	0.722066	0.569956	6.23656	6.57784	5.76676	67	102	55	33963	#FFE4B3,black	#E0FFFF,black	#B0E0E6,black	CG13773	NT_033779.5	6906666	6907844	1179	-	FBgn0042092	protein_coding	Dmel_CG13773	CG13773
1066	Rat1	1.10059	1.25364	1.13907	6.45328	6.59155	6.7794	78	103	112	33964		#FFE4B3,black		Rat1	NT_033779.5	6908083	6911423	3341	+	FBgn0031868	protein_coding	Dmel_CG10354	Rat1
1067	Wee1	0.406563	1.19741	2.94519	7.97056	6.67211	8.23048	225	109	308	33965	#87CEEB,black		#FF6347,black	Wee1	NT_033779.5	6911090	6914138	3049	-	FBgn0011737	protein_coding	Dmel_CG4488	Wee1
1068	x16	2.64219	0.80948	0.306367	7.96436	9.36609	7.65942	224	711	207	33967	#FF6347,black		#87CEEB,black	x16	NT_033779.5	6914301	6920210	5910	-	FBgn0028554	protein_coding	Dmel_CG10203	x16
1069	CG32829	6.2902	0.898812	0.142891	1.70617	4.35927	1.55226	2	21	2	318235	#FF4500,black		#00BFFF,black	CG32829	NT_033779.5	6915581	6916445	865	-	FBgn0052829	protein_coding	Dmel_CG32829	CG32829
1070	nop5	2.95524	1.83672	0.621513	7.41722	8.9805	8.29436	153	544	322	33966	#FF6347,black	#FFA07A,black	#B0E0E6,black	nop5	NT_033779.5	6916753	6918743	1991	-	FBgn0026196	protein_coding	Dmel_CG10206	nop5
1071	snoRNA:nop5-x16-a	4.02334	0.602421	0.149731	1.70316	3.71156	0.972007	2	13	1	12798582	#FF4500,black	#B0E0E6,black	#00BFFF,black	snoRNA:nop5-x16-a	NT_033779.5	6917210	6917310	101	-	FBgn0263467	snoRNA	Dmel_CR43582	snoRNA:nop5-x16-a
1072	Hrb27C	1.25656	1.01262	0.805873	9.30056	9.63003	9.31866	567	854	656	33968	#FFE4B3,black			Hrb27C	NT_033779.5	6920704	6932057	11354	+	FBgn0004838	protein_coding	Dmel_CG10377	Hrb27C
1073	CG43232	0.20172	0.839833	4.16336	4.53484	2.22527	4.28302	20	4	19	12798583	#00BFFF,black		#FF4500,black	CG43232	NT_033779.5	6932121	6932954	834	+	FBgn0262877	protein_coding	Dmel_CG43232	CG43232
1074	CG18304	0.397698	1.03788	2.60972	4.22944	2.89919	4.28308	16	7	19	33969	#87CEEB,black		#FF6347,black	CG18304	NT_033779.5	6932545	6942814	10270	-	FBgn0031869	protein_coding	Dmel_CG18304	CG18304
1075	CG10158	0.479513	1.04886	2.18735	8.18938	7.12902	8.2582	262	150	314		#87CEEB,black		#FF6347,black	CG10158
1076	ihog	2.75973	2.51387	0.910912	3.95197	5.41649	5.28188	13	45	39	33972	#FF6347,black	#FF6347,black		ihog	NT_033779.5	6945464	6948808	3345	-	FBgn0031872	protein_coding	Dmel_CG9211	ihog
1077	Gas41	0.666891	0.538956	0.808162	5.60666	5.02218	4.7149	43	34	26	33973	#E0FFFF,black	#B0E0E6,black		Gas41	NT_033779.5	6949310	6950207	898	-	FBgn0031873	protein_coding	Dmel_CG9207	Gas41
1078	SA	3.76498	1.90904	0.507052	5.23592	7.14857	6.16877	33	152	73	33974	#FF6347,black	#FFA07A,black	#B0E0E6,black	SA	NT_033779.5	6950421	6954586	4166	+	FBgn0020616	protein_coding	Dmel_CG3423	SA
1079	CG13775	3.38419	1.57012	0.463957	5.57519	7.334	6.22606	42	173	76	33975	#FF6347,black	#FFA07A,black	#87CEEB,black	CG13775	NT_033779.5	6954357	6956950	2594	-	FBgn0031874	protein_coding	Dmel_CG13775	CG13775
1080	CG3430	2.7307	0.770308	0.282092	4.14461	5.59388	3.76812	15	51	13	33976	#FF6347,black	#E0FFFF,black	#87CEEB,black	CG3430	NT_033779.5	6957008	6959104	2097	+	FBgn0031875	protein_coding	Dmel_CG3430	CG3430
1081	Atac1	0.59127	0.806734	1.36441	6.37777	5.61966	6.06793	74	52	68	33977	#B0E0E6,black		#FFE4B3,black	Atac1	NT_033779.5	6959099	6960328	1230	-	FBgn0031876	protein_coding	Dmel_CG9200	Atac1
1082	CG10399	0.464778	1.14728	2.46845	8.81601	7.71062	9.01422	405	225	531	33978	#87CEEB,black		#FF6347,black	CG10399	NT_033779.5	6960377	6961653	1277	+	FBgn0031877	protein_coding	Dmel_CG10399	CG10399
1083	sip2	0.346594	1.01708	2.93451	8.63843	7.10975	8.66287	358	148	416	33979	#87CEEB,black		#FF6347,black	sip2	NT_033779.5	6961516	6964074	2559	-	FBgn0031878	protein_coding	Dmel_CG9188	sip2
1084	Coprox	0.949968	0.956005	1.00635	8.40326	8.32921	8.33834	304	346	332	44701				Coprox	NT_033779.5	6964421	6965887	1467	+	FBgn0021944	protein_coding	Dmel_CG3433	Coprox
1085	smt3	1.58759	1.17096	0.737576	11.2464	11.9132	11.4741	2187	4161	2926	33981	#FFA07A,black		#E0FFFF,black	smt3	NT_033779.5	6966780	6967644	865	-	FBgn0264922	protein_coding	Dmel_CG4494	smt3
1086	snRNP-U1-70K	0.752794	0.754501	1.00227	8.70522	8.29554	8.29881	375	338	323	33982	#E0FFFF,black	#E0FFFF,black		snRNP-U1-70K	NT_033779.5	6968711	6971737	3027	-	FBgn0016978	protein_coding	Dmel_CG8749	snRNP-U1-70K
1087	uif	0.770138	1.25759	1.63294	5.35696	4.98015	5.68763	36	33	52	33983	#E0FFFF,black	#FFE4B3,black	#FFA07A,black	uif	NT_033779.5	6972828	7010359	37532	-	FBgn0031879	protein_coding	Dmel_CG9138	uif
1088	CR44326	0.478879	0.478879	1	1.06227	0	0	1	0	0	19835512	#87CEEB,black	#87CEEB,black		CR44326	NT_033779.5	6985961	6986750	790	+	FBgn0265414	ncRNA	Dmel_CR44326	CR44326
1089	CG43321	0.0161121	1.50395	93.3428	5.95571	0	6.54447	55	0	95	12798298	#1E90FF,black	#FFA07A,black	#FF0000,black	CG43321	NT_033779.5	7012262	7012803	542	+	FBgn0263026	protein_coding	Dmel_CG43321	CG43321
1090	CG43322	0.195653	1.84895	9.45012	8.22201	5.86838	9.10871	268	62	567	33984	#00BFFF,black	#FFA07A,black	#FF0000,black	CG43322	NT_033779.5	7013396	7014737	1342	+	FBgn0263027	protein_coding	Dmel_CG43322	CG43322
1091	ade3	0.202219	0.827719	4.09317	14.6902	12.3842	14.4175	23808	5768	22514	33986	#00BFFF,black		#FF4500,black	ade3	NT_033779.5	7014623	7023898	9276	-	FBgn0000053	protein_coding	Dmel_CG31628	ade3
1092	Pcp	0.864062	0.88896	1.02881	9.62657	9.41577	9.45676	711	736	722	33985				Pcp	NT_033779.5	7021682	7022470	789	+	FBgn0003046	protein_coding	Dmel_CG3440	Pcp
1093	CG31908	0.379233	0.810487	2.13718	9.32816	7.92931	9.02502	578	262	535	261613	#87CEEB,black		#FF6347,black	CG31908	NT_033779.5	7024829	7027389	2561	-	FBgn0051908	protein_coding	Dmel_CG31908	CG31908
1094	CG3476	0.754001	1.36041	1.80426	5.46977	5.0624	5.91381	39	35	61		#E0FFFF,black	#FFE4B3,black	#FFA07A,black	CG3476
1095	Rab30	0.488542	0.691093	1.4146	7.29959	6.26614	6.76654	141	82	111	33988	#87CEEB,black	#E0FFFF,black	#FFE4B3,black	Rab30	NT_033779.5	7030493	7032606	2114	-	FBgn0031882	protein_coding	Dmel_CG9100	Rab30
1096	CG11266	1.14573	0.80171	0.699739	8.88881	9.08507	8.56996	426	585	390				#E0FFFF,black	CG11266
1097	milt	0.377989	0.926872	2.45211	8.24847	6.84489	8.13891	273	123	289	45683	#87CEEB,black		#FF6347,black	milt	NT_033779.5	7037823	7056010	18188	+	FBgn0262872	protein_coding	Dmel_CG43227	milt
1098	Mnn1	1.88347	2.65954	1.41204	5.14812	6.06151	6.55929	31	71	96	33991	#FFA07A,black	#FF6347,black	#FFE4B3,black	Mnn1	NT_033779.5	7056301	7063586	7286	+	FBgn0031885	protein_coding	Dmel_CG13778	Mnn1
1099	CG31907	0.00469439	0.634308	135.12	7.73485	0	7.0781	191	0	138	319019	#1E90FF,black	#B0E0E6,black	#FF0000,black	CG31907	NT_033779.5	7059214	7060851	1638	-	FBgn0051907	protein_coding	Dmel_CG31907	CG31907
1100	Sem1	1.05968	1.41139	1.3319	11.5255	11.6091	12.0226	2654	3370	4280	50428		#FFE4B3,black	#FFE4B3,black	Sem1	NT_033779.5	7063986	7064467	482	+	FBgn0266666	protein_coding	Dmel_CG13779	Sem1
1101	Nuf2	1.09471	1.43655	1.31227	10.4107	10.5412	10.9333	1225	1607	2011	33992		#FFE4B3,black	#FFE4B3,black	Nuf2	NT_033779.5	7064431	7065837	1407	-	FBgn0031886	protein_coding	Dmel_CG8902	Nuf2
1102	CG11289	4.80101	1.36657	0.284643	1.10291	3.36625	1.55347	1	10	2	33993	#FF4500,black	#FFE4B3,black	#87CEEB,black	CG11289	NT_033779.5	7067983	7069546	1564	+	FBgn0031887	protein_coding	Dmel_CG11289	CG11289
1103	Pvf2	0.749012	0.881473	1.17685	4.31291	3.89598	4.1309	17	15	17	33994	#E0FFFF,black			Pvf2	NT_033779.5	7069536	7084635	15100	-	FBgn0031888	protein_coding	Dmel_CG13780	Pvf2
1104	CR44611	0.0911667	0.977711	10.7244	3.45535	0	3.42283	9	0	10	19834719	#1E90FF,black		#FF0000,black	CR44611	NT_033779.5	7078895	7079399	505	-	FBgn0265822	ncRNA	Dmel_CR44611	CR44611
1105	Pvf3	0.508922	0.555699	1.09191	8.0451	7.07062	7.19748	237	144	150	33995	#B0E0E6,black	#B0E0E6,black		Pvf3	NT_033779.5	7098188	7157695	59508	-	FBgn0085407	protein_coding	Dmel_CG34378	Pvf3
1106	CR44612	0.14412	0.666113	4.62194	3.71949	0.924829	3.13333	11	1	8	19836012	#00BFFF,black	#B0E0E6,black	#FF4500,black	CR44612	NT_033779.5	7142304	7145263	2960	+	FBgn0265823	ncRNA	Dmel_CR44612	CR44612
1107	CR44610	1	1	1	0	0	0	0	0	0	19835076				CR44610	NT_033779.5	7174368	7174790	423	-	FBgn0265821	ncRNA	Dmel_CR44610	CR44610
1108	CR44613	1	1	1	0	0	0	0	0	0	19835624				CR44613	NT_033779.5	7177879	7178171	293	-	FBgn0265824	ncRNA	Dmel_CR44613	CR44613
1109	CG4495	0.753461	0.847621	1.12497	6.65722	6.24882	6.41871	90	81	87	33999	#E0FFFF,black			CG4495	NT_033779.5	7182234	7185529	3296	+	FBgn0031893	protein_coding	Dmel_CG4495	CG4495
1110	CG4496	0.446383	0.298727	0.669217	7.60928	6.44564	5.86619	175	93	59	34000	#87CEEB,black	#87CEEB,black	#E0FFFF,black	CG4496	NT_033779.5	7185461	7190010	4550	-	FBgn0031894	protein_coding	Dmel_CG4496	CG4496
1111	CG4497	0.402277	0.569585	1.4159	6.41542	5.10168	5.6034	76	36	49	34001	#87CEEB,black	#B0E0E6,black	#FFE4B3,black	CG4497	NT_033779.5	7190431	7194588	4158	-	FBgn0031895	protein_coding	Dmel_CG4497	CG4497
1112	CG4502	0.415251	0.937477	2.25761	8.67416	7.40622	8.58102	367	182	393	34002	#87CEEB,black		#FF6347,black	CG4502	NT_033779.5	7194908	7204264	9357	-	FBgn0031896	protein_coding	Dmel_CG4502	CG4502
1113	CG13784	0.625727	0.628002	1.00364	8.91552	8.23913	8.24436	434	325	311	34003	#B0E0E6,black	#B0E0E6,black		CG13784	NT_033779.5	7204538	7220033	15496	-	FBgn0031897	protein_coding	Dmel_CG13784	CG13784
1114	ico	0.749906	1.13213	1.5097	5.3954	4.98019	5.57444	37	33	48	34004	#E0FFFF,black		#FFA07A,black	ico	NT_033779.5	7220369	7223081	2713	-	FBgn0263133	protein_coding	Dmel_CG4567	ico
1115	CR44989	0.32142	1.88506	5.86478	3.13528	1.49781	4.04989	7	2	16	19836172	#87CEEB,black	#FFA07A,black	#FF4500,black	CR44989	NT_033779.5	7220567	7221093	527	+	FBgn0266324	ncRNA	Dmel_CR44989	CR44989
1116	Ndae1	1.80661	1.11429	0.616783	9.48401	10.3373	9.64013	644	1395	820	34005	#FFA07A,black		#B0E0E6,black	Ndae1	NT_033779.5	7223328	7249343	26016	-	FBgn0259111	protein_coding	Dmel_CG42253	Ndae1
1117	CG43799	1.04263	0.137065	0.131461	3.83853	3.89875	0.971452	12	15	1	14462714		#00BFFF,black	#00BFFF,black	CG43799	NT_033779.5	7227734	7228641	908	+	FBgn0264343	protein_coding	Dmel_CG43799	CG43799
1118	CG43800	0.0572969	0.881617	15.3868	7.48078	3.35538	7.299	160	10	161	14462715	#1E90FF,black		#FF0000,black	CG43800	NT_033779.5	7232165	7232813	649	-	FBgn0264344	protein_coding	Dmel_CG43800	CG43800
1119	CG13786	1	1	1	0	0	0	0	0	0	34006				CG13786	NT_033779.5	7250607	7252982	2376	-	FBgn0031900	protein_coding	Dmel_CG13786	CG13786
1120	Wnt4	1.42472	1.69723	1.19127	6.95743	7.46811	7.72061	111	190	216	34007	#FFE4B3,black	#FFA07A,black		Wnt4	NT_033779.5	7255419	7277171	21753	-	FBgn0010453	protein_coding	Dmel_CG4698	Wnt4
1121	CG31909	0.0154674	1.09682	70.9122	9.90905	3.89442	10.0424	865	15	1084	319020	#1E90FF,black		#FF0000,black	CG31909	NT_033779.5	7257512	7258198	687	+	FBgn0051909	protein_coding	Dmel_CG31909	CG31909
1122	wg	5.49673	5.71222	1.0392	0.0378361	2.49641	2.55189	0	5	5	34009	#FF4500,black	#FF4500,black		wg	NT_033779.5	7307159	7316265	9107	+	FBgn0284084	protein_coding	Dmel_CG4889	wg
1123	CR45304	1	1	1	0	0	0	0	0	0	19835977				CR45304	NT_033779.5	7328944	7329519	576	-	FBgn0266842	ncRNA	Dmel_CR45304	CR45304
1124	Wnt6	4.96483	1.3225	0.266374	3.46429	5.77604	3.86756	9	58	14	34010	#FF4500,black	#FFE4B3,black	#87CEEB,black	Wnt6	NT_033779.5	7333714	7352542	18829	+	FBgn0031902	protein_coding	Dmel_CG4969	Wnt6
1125	Wnt10	2.7942	3.84419	1.37577	0.0288109	1.51125	1.97149	0	2	3	34011	#FF6347,black	#FF6347,black	#FFE4B3,black	Wnt10	NT_033779.5	7363379	7377528	14150	+	FBgn0031903	protein_coding	Dmel_CG4971	Wnt10
1126	CR44063	1	1	1	0	0	0	0	0	0	14462716				CR44063	NT_033779.5	7369646	7370503	858	-	FBgn0264872	ncRNA	Dmel_CR44063	CR44063
1127	ninaC	0.980131	5.76341	5.88024	0.0289533	0	2.55588	0	0	5	34012		#FF4500,black	#FF4500,black	ninaC	NT_033779.5	7377702	7384344	6643	+	FBgn0002938	protein_coding	Dmel_CG5125	ninaC
1128	CG5149	0.746707	0.831876	1.11406	7.63402	7.21264	7.36846	178	159	169	34013	#E0FFFF,black			CG5149	NT_033779.5	7384486	7388253	3768	-	FBgn0031904	protein_coding	Dmel_CG5149	CG5149
1129	gudu	0.0589487	1.78311	30.2485	6.98272	2.89833	7.81712	113	7	231	34014	#1E90FF,black	#FFA07A,black	#FF0000,black	gudu	NT_033779.5	7388508	7390902	2395	+	FBgn0031905	protein_coding	Dmel_CG5155	gudu
1130	CG5160	0.514713	1.80963	3.5158	4.31416	3.356	5.16985	17	10	36	34015	#B0E0E6,black	#FFA07A,black	#FF6347,black	CG5160	NT_033779.5	7390984	7398750	7767	-	FBgn0031906	protein_coding	Dmel_CG5160	CG5160
1131	CG5171	0.504122	0.850029	1.68616	5.05264	4.06449	4.81823	29	17	28	34016	#B0E0E6,black		#FFA07A,black	CG5171	NT_033779.5	7401335	7404727	3393	+	FBgn0031907	protein_coding	Dmel_CG5171	CG5171
1132	CG5177	7.97123	0.474672	0.0595482	6.31983	9.31464	5.24484	71	686	38	34017	#FF4500,black	#87CEEB,black	#1E90FF,black	CG5177	NT_033779.5	7405227	7408600	3374	+	FBgn0031908	protein_coding	Dmel_CG5177	CG5177
1133	CG5181	4.99135	0.683218	0.13688	7.65835	9.97778	7.10876	181	1087	141	34018	#FF4500,black	#E0FFFF,black	#00BFFF,black	CG5181	NT_033779.5	7408533	7409809	1277	-	FBgn0031909	protein_coding	Dmel_CG5181	CG5181
1134	CG15818	41.2617	14.0882	0.341435	0.0514436	5.41817	3.86786	0	45	14	34019	#FF0000,black	#FF0000,black	#87CEEB,black	CG15818	NT_033779.5	7410909	7412229	1321	+	FBgn0031910	protein_coding	Dmel_CG15818	CG15818
1135	chm	0.88541	1.37069	1.54809	6.80802	6.63243	7.26292	100	106	157	43928		#FFE4B3,black	#FFA07A,black	chm	NT_033779.5	7412417	7422736	10320	+	FBgn0028387	protein_coding	Dmel_CG5229	chm
1136	CR43857	1.68131	1.62723	0.967834	6.54211	7.29169	7.24452	83	168	155	14462718	#FFA07A,black	#FFA07A,black		CR43857	NT_033779.5	7423820	7425932	2113	+	FBgn0264439	ncRNA	Dmel_CR43857	CR43857
1137	CG5261	1.07801	0.877931	0.814401	9.60205	9.71042	9.41423	699	903	701					CG5261
1138	CG5958	0.654716	1.02746	1.56932	14.0739	13.4628	14.113	15530	12183	18230	34022	#B0E0E6,black		#FFA07A,black	CG5958	NT_033779.5	7430530	7433516	2987	-	FBgn0031913	protein_coding	Dmel_CG5958	CG5958
1139	CG5973	1.99875	1.05461	0.527637	6.14934	7.14844	6.22606	63	152	76	34023	#FFA07A,black		#B0E0E6,black	CG5973	NT_033779.5	7437492	7445882	8391	+	FBgn0031914	protein_coding	Dmel_CG5973	CG5973
1140	santa-maria	0.0366403	2.07612	56.6623	10.5443	5.7739	11.5982	1344	58	3189	34024	#1E90FF,black	#FF6347,black	#FF0000,black	santa-maria	NT_033779.5	7445355	7451244	5890	-	FBgn0025697	protein_coding	Dmel_CG12789	santa-maria
1141	Gr28a	0.478879	0.478879	1	1.06227	0	0	1	0	0	117348	#87CEEB,black	#87CEEB,black		Gr28a	NT_033779.5	7452520	7454212	1693	-	FBgn0041247	protein_coding	Dmel_CG13787	Gr28a
1142	Gr28b	1	1	1	0	0	0	0	0	0	117496				Gr28b	NT_033779.5	7454826	7462247	7422	-	FBgn0045495	protein_coding	Dmel_CG13788	Gr28b
1143	CG6055	0.184851	0.723823	3.91571	2.43557	0	1.96927	4	0	3	34027	#00BFFF,black	#E0FFFF,black	#FF6347,black	CG6055	NT_033779.5	7466543	7472493	5951	+	FBgn0031918	protein_coding	Dmel_CG6055	CG6055
1144	Ziz	1.13162	1.22333	1.08104	4.66931	4.8477	4.96013	22	30	31	34030				Ziz	NT_033779.5	7472513	7496307	23795	-	FBgn0260486	protein_coding	Dmel_CG42533	Ziz
1145	CG6441	0.0514368	0.770175	14.9732	6.50616	2.2251	6.12942	81	4	71	34029	#1E90FF,black	#E0FFFF,black	#FF0000,black	CG6441	NT_033779.5	7474704	7476952	2249	+	FBgn0031920	protein_coding	Dmel_CG6441	CG6441
1146	Obp28a	0.478879	0.478879	1	1.06227	0	0	1	0	0	34031	#87CEEB,black	#87CEEB,black		Obp28a	NT_033779.5	7496791	7497365	575	-	FBgn0011283	protein_coding	Dmel_CG6641	Obp28a
1147	RapGAP1	2.13294	1.23444	0.578752	8.29532	9.38817	8.59918	282	722	398	34032	#FF6347,black		#B0E0E6,black	RapGAP1	NT_033779.5	7497805	7578980	81176	-	FBgn0264895	protein_coding	Dmel_CG44086	RapGAP1
1148	CR44082	0.914889	0.474971	0.519157	1.07409	0.945757	0	1	1	0	14462719		#87CEEB,black	#B0E0E6,black	CR44082	NT_033779.5	7519679	7520082	404	+	FBgn0264891	ncRNA	Dmel_CR44082	CR44082
1149	Spn28B	1	1	1	0	0	0	0	0	0	34035				Spn28B	NT_033779.5	7581924	7583333	1410	+	FBgn0083141	protein_coding	Dmel_CG6717	Spn28B
1150	CR45370	1	1	1	0	0	0	0	0	0	19835073				CR45370	NT_033779.5	7604243	7604563	321	+	FBgn0266910	ncRNA	Dmel_CR45370	CR45370
1151	Cyp4d21	1	1	1	0	0	0	0	0	0	34036				Cyp4d21	NT_033779.5	7605600	7607701	2102	+	FBgn0031925	protein_coding	Dmel_CG6730	Cyp4d21
1152	CG6739	1.51858	1.63253	1.07503	4.53826	5.14098	5.24536	20	37	38	34037	#FFA07A,black	#FFA07A,black		CG6739	NT_033779.5	7608389	7616533	8145	+	FBgn0031926	protein_coding	Dmel_CG6739	CG6739
1153	CR44799	0.23445	0.23445	1	2.09265	0	0	3	0	0	19835166	#00BFFF,black	#00BFFF,black		CR44799	NT_033779.5	7636113	7636608	496	+	FBgn0266034	ncRNA	Dmel_CR44799	CR44799
1154	CR44800	0.2325	0.68417	2.94266	2.1047	0	1.55712	3	0	2	19835768	#00BFFF,black	#E0FFFF,black	#FF6347,black	CR44800	NT_033779.5	7636951	7637324	374	+	FBgn0266035	ncRNA	Dmel_CR44800	CR44800
1155	Slob	60.067	0.964719	0.0160607	0.0518194	5.96032	0	0	66	0	34038	#FF0000,black		#1E90FF,black	Slob	NT_033779.5	7642005	7675078	33074	-	FBgn0264087	protein_coding	Dmel_CG43756	Slob
1156	Myo28B1	17.283	0.464173	0.0268572	1.10727	5.21855	0	1	39	0	53515	#FF0000,black	#87CEEB,black	#1E90FF,black	Myo28B1	NT_033779.5	7666047	7689459	23413	+	FBgn0040299	protein_coding	Dmel_CG6976	Myo28B1
1157	CR44148	5.05543	0.687072	0.135908	3.3111	5.64894	2.76964	8	53	6	14462720	#FF4500,black	#E0FFFF,black	#00BFFF,black	CR44148	NT_033779.5	7684482	7685341	860	-	FBgn0264997	ncRNA	Dmel_CR44148	CR44148
1158	CG18585	6.41085	4.7615	0.742725	0.0377959	2.71831	2.28921	0	6	4	34041	#FF4500,black	#FF4500,black	#E0FFFF,black	CG18585	NT_033779.5	7689311	7691061	1751	-	FBgn0031929	protein_coding	Dmel_CG18585	CG18585
1159	CG7025	0.988352	2.9199	2.95431	0.0169033	0	1.56282	0	0	2	34042		#FF6347,black	#FF6347,black	CG7025	NT_033779.5	7691109	7692683	1575	-	FBgn0031930	protein_coding	Dmel_CG7025	CG7025
1160	CG43235	0.757738	0.872248	1.15112	10.8763	10.4761	10.6791	1692	1536	1686	12798301	#E0FFFF,black			CG43235	NT_033779.5	7693030	7693821	792	+	FBgn0262880	protein_coding	Dmel_CG43235	CG43235
1161	Tep2	0.760504	0.786398	1.03405	13.2579	12.8629	12.9112	8821	8038	7925	34044	#E0FFFF,black	#E0FFFF,black		Tep2	NT_033779.5	7693727	7701601	7875	-	FBgn0041182	protein_coding	Dmel_CG7052	Tep2
1162	Tep3	0.568673	1.07726	1.89435	5.10058	4.28625	5.20795	30	20	37	34045	#B0E0E6,black		#FFA07A,black	Tep3	NT_033779.5	7702805	7710690	7886	+	FBgn0041181	protein_coding	Dmel_CG7068	Tep3
1163	CR44990	0.0698921	1.15733	16.5588	3.83873	0	4.04952	12	0	16	19835879	#1E90FF,black		#FF0000,black	CR44990	NT_033779.5	7708100	7710456	2357	-	FBgn0266325	ncRNA	Dmel_CR44990	CR44990
1164	Ntl	0.194086	1.09064	5.61938	6.5066	4.14137	6.63178	81	18	101	34046	#00BFFF,black		#FF4500,black	Ntl	NT_033779.5	7710880	7713991	3112	+	FBgn0267326	protein_coding	Dmel_CG7075	Ntl
1165	CG33296	13.9462	1.19484	0.0856749	1.70801	5.50981	1.96483	2	48	3	2768941	#FF0000,black		#1E90FF,black	CG33296	NT_033779.5	7713998	7716645	2648	-	FBgn0053296	protein_coding	Dmel_CG33296	CG33296
1166	CG13793	10.0729	0.974251	0.0967201	0.0376339	3.37004	0	0	10	0	34047	#FF0000,black		#1E90FF,black	CG13793	NT_033779.5	7716974	7719487	2514	-	FBgn0031935	protein_coding	Dmel_CG13793	CG13793
1167	CG13794	1.22916	0.439769	0.357779	4.95327	5.25095	3.76809	27	40	13	34048		#87CEEB,black	#87CEEB,black	CG13794	NT_033779.5	7719847	7722823	2977	-	FBgn0031936	protein_coding	Dmel_CG13794	CG13794
1168	CG13795	1.0706	0.58389	0.545386	12.1827	12.2811	11.4065	4186	5370	2792	34049		#B0E0E6,black	#B0E0E6,black	CG13795	NT_033779.5	7723045	7726298	3254	-	FBgn0031937	protein_coding	Dmel_CG13795	CG13795
1169	CG13796	0.679522	1.58927	2.3388	11.1601	10.6027	11.8285	2060	1677	3741	34051	#E0FFFF,black	#FFA07A,black	#FF6347,black	CG13796	NT_033779.5	7727157	7732670	5514	-	FBgn0031939	protein_coding	Dmel_CG13796	CG13796
1170	CG31904	1.67445	6.17584	3.68827	4.84832	5.59201	7.47495	25	51	182	319016	#FFA07A,black	#FF4500,black	#FF6347,black	CG31904	NT_033779.5	7734415	7738809	4395	-	FBgn0260479	protein_coding	Dmel_CG31904	CG31904
1171	Acp1	3.4433	1.79675	0.52181	1.70419	3.48799	2.54958	2	11	5	34052	#FF6347,black	#FFA07A,black	#B0E0E6,black	Acp1	NT_033779.5	7740562	7741537	976	-	FBgn0014454	protein_coding	Dmel_CG7216	Acp1
1172	CG7214	1.75509	3.64138	2.07476	1.10159	1.91313	2.96607	1	3	7	34053	#FFA07A,black	#FF6347,black	#FF6347,black	CG7214	NT_033779.5	7743682	7744839	1158	-	FBgn0031940	protein_coding	Dmel_CG7214	CG7214
1173	CG7211	0.00746619	1.15557	154.773	8.56416	1.49875	8.77276	340	2	449		#1E90FF,black		#FF0000,black	CG7211
1174	CG7203	3.37254	1.56938	0.465341	3.3107	5.06454	3.9609	8	35	15	34055	#FF6347,black	#FFA07A,black	#87CEEB,black	CG7203	NT_033779.5	7752170	7753186	1017	-	FBgn0031942	protein_coding	Dmel_CG7203	CG7203
1175	CR45718	1	1	1	0	0	0	0	0	0	19835146				CR45718	NT_033779.5	7753183	7753383	201	+	FBgn0267282	ncRNA	Dmel_CR45718	CR45718
1176	CG7196	0.00910891	0.947565	104.026	6.77851	0	6.7008	98	0	106		#1E90FF,black		#FF0000,black	CG7196
1177	CG14538	1	1	1	0	0	0	0	0	0					CG14538
1178	CG7191	0.362681	0.210711	0.580981	4.53255	3.06933	2.28589	20	8	4	34058	#87CEEB,black	#00BFFF,black	#B0E0E6,black	CG7191	NT_033779.5	7767628	7775033	7406	+	FBgn0031945	protein_coding	Dmel_CG7191	CG7191
1179	CG7179	1	1	1	0	0	0	0	0	0	34059				CG7179	NT_033779.5	7775804	7778029	2226	-	FBgn0020880	protein_coding	Dmel_CG7179	CG7179
1180	Uro	57.4263	0.0602716	0.00104955	4.05238	9.89602	0	14	1027	0	34060	#FF0000,black	#1E90FF,black	#1E90FF,black	Uro	NT_033779.5	7780085	7781415	1331	+	FBgn0003961	protein_coding	Dmel_CG7171	Uro
1181	CG7164	0.0128882	1.07769	83.6186	6.27781	0	6.38575	69	0	85	34061	#1E90FF,black		#FF0000,black	CG7164	NT_033779.5	7781465	7782760	1296	+	FBgn0031946	protein_coding	Dmel_CG7164	CG7164
1182	CG7154	1.56953	1.21995	0.77727	6.89145	7.54178	7.17827	106	200	148	34062	#FFA07A,black		#E0FFFF,black	CG7154	NT_033779.5	7782865	7786061	3197	+	FBgn0031947	protein_coding	Dmel_CG7154	CG7154
1183	CG7149	1.10124	1.79755	1.63229	9.76927	9.90841	10.6153	785	1036	1613	34063		#FFA07A,black	#FFA07A,black	CG7149	NT_033779.5	7786160	7790557	4398	-	FBgn0031948	protein_coding	Dmel_CG7149	CG7149
1184	LKR	1.18519	0.798087	0.673381	10.3941	10.6392	10.0687	1211	1720	1104	38622		#E0FFFF,black	#E0FFFF,black	LKR	NT_037436.4	5512421	5529341	16921	-	FBgn0035610	protein_coding	Dmel_CG10626	LKR
1185	CR44825	0.23445	0.23445	1	2.09265	0	0	3	0	0	19835873	#00BFFF,black	#00BFFF,black		CR44825	NT_033779.5	7795849	7796260	412	+	FBgn0266072	ncRNA	Dmel_CR44825	CR44825
1186	Herp	1.25036	0.660542	0.528282	9.63667	9.95901	9.03839	716	1073	540	34065	#FFE4B3,black	#B0E0E6,black	#B0E0E6,black	Herp	NT_033779.5	7796314	7800058	3745	-	FBgn0031950	protein_coding	Dmel_CG14536	Herp
1187	r2d2	0.745654	0.802727	1.07654	6.52428	6.10086	6.20726	82	73	75	34066	#E0FFFF,black			r2d2	NT_033779.5	7800147	7802098	1952	+	FBgn0031951	protein_coding	Dmel_CG7138	r2d2
1188	cdc14	0.616034	0.812541	1.31899	8.58938	7.89046	8.28989	346	255	321	34067	#B0E0E6,black		#FFE4B3,black	cdc14	NT_033779.5	7801668	7810703	9036	-	FBgn0031952	protein_coding	Dmel_CG7134	cdc14
1189	LanB1	0.900733	0.842007	0.934802	10.1857	10.0349	9.9376	1048	1131	1008	34068				LanB1	NT_033779.5	7811438	7820771	9334	+	FBgn0261800	protein_coding	Dmel_CG7123	LanB1
1190	CR45008	1	1	1	0	0	0	0	0	0	19835634				CR45008	NT_033779.5	7821034	7821343	310	-	FBgn0266360	ncRNA	Dmel_CR45008	CR45008
1191	CG7115	0.465794	0.891987	1.91498	7.91185	6.80961	7.74695	216	120	220	34069	#87CEEB,black		#FFA07A,black	CG7115	NT_033779.5	7821151	7825350	4200	+	FBgn0027515	protein_coding	Dmel_CG7115	CG7115
1192	Rack1	0.826677	1.30679	1.58078	15.8768	15.6022	16.2628	54189	53677	80904	34070		#FFE4B3,black	#FFA07A,black	Rack1	NT_033779.5	7825347	7827315	1969	-	FBgn0020618	protein_coding	Dmel_CG7111	Rack1
1193	mts	1.0386	1.24969	1.20324	10.7536	10.8083	11.0752	1554	1934	2219	45959				mts	NT_033779.5	7827650	7833576	5927	+	FBgn0004177	protein_coding	Dmel_CG7109	mts
1194	CG14537	0.0196814	1.55162	78.8368	6.59228	0.925253	7.22605	86	1	153	34072	#1E90FF,black	#FFA07A,black	#FF0000,black	CG14537	NT_033779.5	7840452	7841262	811	+	FBgn0031954	protein_coding	Dmel_CG14537	CG14537
1195	CG14535	1.29372	1.34633	1.04067	2.12158	2.49311	2.55062	3	5	5	34073	#FFE4B3,black	#FFE4B3,black		CG14535	NT_033779.5	7844905	7855475	10571	-	FBgn0031955	protein_coding	Dmel_CG14535	CG14535
1196	lectin-28C	1.87012	1.04023	0.556236	11.314	12.2171	11.3709	2292	5137	2724	53542	#FFA07A,black		#B0E0E6,black	lectin-28C	NT_033779.5	7857077	7860120	3044	+	FBgn0040099	protein_coding	Dmel_CG7106	lectin-28C
1197	TwdlE	1.72355	1.35064	0.78364	9.05469	9.84007	9.48834	478	988	738	34075	#FFA07A,black	#FFE4B3,black	#E0FFFF,black	TwdlE	NT_033779.5	7857957	7860839	2883	-	FBgn0031957	protein_coding	Dmel_CG14534	TwdlE
1198	Proc	6.37966	0.732545	0.114825	4.31631	6.98979	3.8673	17	136	14	250710	#FF4500,black	#E0FFFF,black	#1E90FF,black	Proc	NT_033779.5	7864642	7871432	6791	-	FBgn0045038	protein_coding	Dmel_CG7105	Proc
1199	CR45364	1	1	1	0	0	0	0	0	0	19834812				CR45364	NT_033779.5	7871978	7872367	390	-	FBgn0266904	ncRNA	Dmel_CR45364	CR45364
1200	spz3	0.691141	1.07612	1.55703	2.44504	1.91209	2.55088	4	3	5	34077	#E0FFFF,black		#FFA07A,black	spz3	NT_033779.5	7873495	7879552	6058	-	FBgn0031959	protein_coding	Dmel_CG7104	spz3
1201	CG7102	3.39035	0.129987	0.0383404	2.94356	4.70499	0	6	27	0	34079	#FF6347,black	#00BFFF,black	#1E90FF,black	CG7102	NT_033779.5	7883282	7887513	4232	-	FBgn0031961	protein_coding	Dmel_CG7102	CG7102
1202	SmE	1.18019	1.1997	1.01653	8.13924	8.37826	8.40191	253	358	347	34080				SmE	NT_033779.5	7884930	7885450	521	-	FBgn0261790	protein_coding	Dmel_CG18591	SmE
1203	CG34132	1.74415	0.941031	0.539537	8.28505	9.08757	8.19736	280	586	301	4379884	#FFA07A,black		#B0E0E6,black	CG34132	NT_033779.5	7885503	7886109	607	+	FBgn0083968	protein_coding	Dmel_CG34132	CG34132
1204	Spn28Da	1	1	1	0	0	0	0	0	0	34082				Spn28Da	NT_033779.5	7887693	7889129	1437	-	FBgn0051902	protein_coding	Dmel_CG31902	Spn28Da
1205	Spn28Db	1	1	1	0	0	0	0	0	0	326261				Spn28Db	NT_033779.5	7889288	7890594	1307	-	FBgn0053121	protein_coding	Dmel_CG33121	Spn28Db
1206	Snoo	1.06777	1.13146	1.05964	9.55386	9.64846	9.73204	676	865	874	5740414				Snoo	NT_033779.5	7891187	7984196	93010	-	FBgn0085450	protein_coding	Dmel_CG34421	Snoo
1207	CG7231	1.09953	0.911872	0.829327	9.32323	9.46012	9.19013	576	759	600	34086				CG7231	NT_033779.5	7983946	7986785	2840	+	FBgn0031968	protein_coding	Dmel_CG7231	CG7231
1208	pes	0.931128	1.15485	1.24027	7.44483	7.34188	7.65254	156	174	206	34087				pes	NT_033779.5	7986786	7994184	7399	-	FBgn0031969	protein_coding	Dmel_CG7228	pes
1209	CG7227	0.157409	2.75988	17.5332	9.27237	6.60496	10.737	556	104	1755	34088	#00BFFF,black	#FF6347,black	#FF0000,black	CG7227	NT_033779.5	7994388	7998151	3764	-	FBgn0031970	protein_coding	Dmel_CG7227	CG7227
1210	CR44996	0.159281	2.74326	17.2228	8.26957	5.61922	9.72547	277	52	870	19835095	#00BFFF,black	#FF6347,black	#FF0000,black	CR44996	NT_033779.5	7994798	7996494	1697	+	FBgn0266331	ncRNA	Dmel_CR44996	CR44996
1211	Sirup	0.725637	1.76143	2.42743	12.554	12.0913	13.3708	5415	4708	10898	34089	#E0FFFF,black	#FFA07A,black	#FF6347,black	Sirup	NT_033779.5	7998869	7999676	808	+	FBgn0031971	protein_coding	Dmel_CG7224	Sirup
1212	Wwox	0.662645	1.96016	2.95808	9.24885	8.65516	10.2198	547	434	1226	34090	#B0E0E6,black	#FFA07A,black	#FF6347,black	Wwox	NT_033779.5	7999670	8004286	4617	-	FBgn0031972	protein_coding	Dmel_CG7221	Wwox
1213	Spn28Dc	0.990991	1.11459	1.12472	7.85778	7.84472	8.01429	208	247	265	34091				Spn28Dc	NT_033779.5	8004548	8007210	2663	-	FBgn0031973	protein_coding	Dmel_CG7219	Spn28Dc
1214	CG12560	4.54115	16.0629	3.53719	0.0450897	2.22815	4.05075	0	4	16	34092	#FF4500,black	#FF0000,black	#FF6347,black	CG12560	NT_033779.5	8008302	8009477	1176	-	FBgn0031974	protein_coding	Dmel_CG12560	CG12560
1215	CG34010	0.890591	0.311812	0.350119	1.68125	1.51408	0	2	2	0	3885627		#87CEEB,black	#87CEEB,black	CG34010	NT_033779.5	8009603	8010652	1050	-	FBgn0054010	protein_coding	Dmel_CG34010	CG34010
1216	Tg	0.746617	0.0534097	0.0715356	4.22675	3.80519	0	16	14	0	34093	#E0FFFF,black	#1E90FF,black	#1E90FF,black	Tg	NT_033779.5	8011405	8026898	15494	+	FBgn0031975	protein_coding	Dmel_CG7356	Tg
1217	CG7367	1.19975	1.42873	1.19086	2.44948	2.71221	2.96421	4	6	7	34094		#FFE4B3,black		CG7367	NT_033779.5	8026914	8039788	12875	-	FBgn0031976	protein_coding	Dmel_CG7367	CG7367
1218	baf	1.49122	1.12608	0.755141	8.52572	9.10221	8.69703	331	592	426	34095	#FFE4B3,black		#E0FFFF,black	baf	NT_033779.5	8029462	8030565	1104	+	FBgn0031977	protein_coding	Dmel_CG7380	baf
1219	Cka	0.694461	0.806002	1.16062	8.89214	8.36611	8.581	427	355	393	34096	#E0FFFF,black			Cka	NT_033779.5	8030721	8040826	10106	+	FBgn0044323	protein_coding	Dmel_CG7392	Cka
1220	CG7429	0.737468	1.4711	1.9948	9.91077	9.47143	10.4677	866	765	1456		#E0FFFF,black	#FFE4B3,black	#FFA07A,black	CG7429
1221	RpL36A	0.920741	1.01859	1.10627	15.9563	15.8372	15.9829	57261	63174	66636	34098				RpL36A	NT_033779.5	8041873	8042909	1037	-	FBgn0031980	protein_coding	Dmel_CG7424	RpL36A
1222	snoRNA:Psi28S-2648	0.200292	0.624235	3.11662	4.22689	1.90707	3.54705	16	3	11	3771786	#00BFFF,black	#B0E0E6,black	#FF6347,black	snoRNA:Psi28S-2648	NT_033779.5	8042189	8042350	162	-	FBgn0065055	snoRNA	Dmel_CR33693	snoRNA:Psi28S-2648
1223	CG7466	1.3065	1.0999	0.841868	7.20541	7.59111	7.34278	132	207	166	34099	#FFE4B3,black			CG7466	NT_033779.5	8043471	8054326	10856	+	FBgn0031981	protein_coding	Dmel_CG7466	CG7466
1224	poe	1.0716	0.745019	0.695242	9.27232	9.37208	8.84767	556	714	473	46243		#E0FFFF,black	#E0FFFF,black	poe	NT_033779.5	8054322	8071624	17303	-	FBgn0011230	protein_coding	Dmel_CG14472	poe
1225	MED20	1.11597	0.714806	0.640522	5.90338	6.06169	5.41901	53	71	43	43952		#E0FFFF,black	#B0E0E6,black	MED20	NT_033779.5	8071812	8072848	1037	-	FBgn0013531	protein_coding	Dmel_CG18780	MED20
1226	Trf	0.169025	0.499186	2.95333	5.05075	2.48606	4.0484	29	5	16	34102	#00BFFF,black	#87CEEB,black	#FF6347,black	Trf	NT_033779.5	8072895	8073948	1054	+	FBgn0010287	protein_coding	Dmel_CG7562	Trf
1227	Mcr	1.31472	1.24886	0.949909	7.49016	7.88491	7.81077	161	254	230	44071	#FFE4B3,black			Mcr	NT_033779.5	8074117	8082982	8866	-	FBgn0267488	protein_coding	Dmel_CG7586	Mcr
1228	CR45257	0.2325	0.68417	2.94266	2.1047	0	1.55712	3	0	2	19835516	#00BFFF,black	#E0FFFF,black	#FF6347,black	CR45257	NT_033779.5	8082859	8083107	249	+	FBgn0266795	ncRNA	Dmel_CR45257	CR45257
1229	Bsg	0.869592	1.12766	1.29677	13.148	12.9464	13.3213	8174	8517	10531	318841			#FFE4B3,black	Bsg	NT_033779.5	8083420	8116531	33112	+	FBgn0261822	protein_coding	Dmel_CG31605	Bsg
1230	mon2	1.23316	0.660318	0.535467	7.72775	8.03012	7.12899	190	281	143	326157		#B0E0E6,black	#B0E0E6,black	mon2	NT_033779.5	8116965	8124010	7046	-	FBgn0031985	protein_coding	Dmel_CG8683	mon2
1231	CG8673	0.671793	0.613369	0.913033	8.77267	8.19876	8.0675	393	316	275	34105	#E0FFFF,black	#B0E0E6,black		CG8673	NT_033779.5	8124329	8125799	1471	+	FBgn0031986	protein_coding	Dmel_CG8673	CG8673
1232	CG12375	0.729179	0.573512	0.786518	8.98988	8.53422	8.18778	457	399	299	34106	#E0FFFF,black	#B0E0E6,black	#E0FFFF,black	CG12375	NT_033779.5	8125668	8126890	1223	-	FBgn0031987	protein_coding	Dmel_CG12375	CG12375
1233	CG8668	1.88303	0.929107	0.49341	6.52472	7.43778	6.41864	82	186	87	34107	#FFA07A,black		#87CEEB,black	CG8668	NT_033779.5	8127001	8133989	6989	+	FBgn0031988	protein_coding	Dmel_CG8668	CG8668
1234	CG8552	1.24315	0.623186	0.501297	8.98994	9.30393	8.30767	457	681	325			#B0E0E6,black	#B0E0E6,black	CG8552
1235	CG42762	0.315131	0.315131	1	1.66598	0	0	2	0	0	10178795	#87CEEB,black	#87CEEB,black		CG42762	NT_033779.5	8143401	8144047	647	-	FBgn0261830	protein_coding	Dmel_CG42762	CG42762
1236	CG42763	1	1	1	0	0	0	0	0	0	10178889				CG42763	NT_033779.5	8144391	8145107	717	-	FBgn0261831	protein_coding	Dmel_CG42763	CG42763
1237	CG43394	0.613431	0.240881	0.392678	4.60162	3.89659	2.54801	21	15	5	318843	#B0E0E6,black	#00BFFF,black	#87CEEB,black	CG43394	NT_033779.5	8145758	8158786	13029	+	FBgn0263256	protein_coding	Dmel_CG43394	CG43394
1238	CG31606	1	1	1	0	0	0	0	0	0	318842				CG31606	NT_033779.5	8147611	8148356	746	+	FBgn0051606	protein_coding	Dmel_CG31606	CG31606
1239	Rbsn-5	0.828476	1.30546	1.57573	8.76173	8.49026	9.14628	390	387	582	34110		#FFE4B3,black	#FFA07A,black	Rbsn-5	NT_033779.5	8159832	8161800	1969	+	FBgn0261064	protein_coding	Dmel_CG8506	Rbsn-5
1240	CG8498	0.860305	0.926552	1.077	11.3228	11.1057	11.2127	2306	2377	2441	34111				CG8498	NT_033779.5	8161796	8162452	657	-	FBgn0031992	protein_coding	Dmel_CG8498	CG8498
1241	Piezo	3.02678	0.876432	0.289559	6.19394	7.79172	6.00366	65	238	65	34112	#FF6347,black		#87CEEB,black	Piezo	NT_033779.5	8163073	8190137	27065	+	FBgn0264953	protein_coding	Dmel_CG44122	Piezo
1242	CG34134	1.03651	1.51636	1.46295	6.85035	6.90208	7.45096	103	128	179	4379889		#FFA07A,black	#FFE4B3,black	CG34134	NT_033779.5	8190297	8190781	485	-	FBgn0083970	protein_coding	Dmel_CG34134	CG34134
1243	CG8475	0.449856	1.38504	3.07886	11.2497	10.0972	11.7196	2192	1181	3469	34114	#87CEEB,black	#FFE4B3,black	#FF6347,black	CG8475	NT_033779.5	8190808	8196918	6111	-	FBgn0031995	protein_coding	Dmel_CG8475	CG8475
1244	CR44116	0.239399	1.06753	4.45921	7.73515	5.67264	7.82943	191	54	233	14462721	#00BFFF,black		#FF4500,black	CR44116	NT_033779.5	8194509	8197049	2541	+	FBgn0264947	ncRNA	Dmel_CR44116	CR44116
1245	CG8460	0.967087	0.840009	0.868597	7.33991	7.29163	7.08839	145	168	139	34115				CG8460	NT_033779.5	8197193	8198813	1621	+	FBgn0031996	protein_coding	Dmel_CG8460	CG8460
1246	PGAP5	0.689393	1.25418	1.81925	10.4547	9.9181	10.7814	1263	1043	1810	34116	#E0FFFF,black	#FFE4B3,black	#FFA07A,black	PGAP5	NT_033779.5	8198882	8200652	1771	+	FBgn0031997	protein_coding	Dmel_CG8455	PGAP5
1247	SLC5A11	0.647476	1.17482	1.81446	9.66457	9.03747	9.89701	730	566	980	34117	#B0E0E6,black		#FFA07A,black	SLC5A11	NT_033779.5	8200465	8205132	4668	-	FBgn0031998	protein_coding	Dmel_CG8451	SLC5A11
1248	CR44119	0.687654	1.21554	1.76766	5.43299	4.89274	5.71458	38	31	53	14462722	#E0FFFF,black		#FFA07A,black	CR44119	NT_033779.5	8201557	8205298	3742	+	FBgn0264950	ncRNA	Dmel_CR44119	CR44119
1249	CR44120	1	1	1	0	0	0	0	0	0	14462723				CR44120	NT_033779.5	8205367	8205648	282	-	FBgn0264951	ncRNA	Dmel_CR44120	CR44120
1250	CR44121	1	1	1	0	0	0	0	0	0	14462724				CR44121	NT_033779.5	8205778	8206044	267	-	FBgn0264952	ncRNA	Dmel_CR44121	CR44121
1251	CG8419	1.2541	1.21998	0.972795	6.35888	6.68553	6.64574	73	110	102	34118	#FFE4B3,black			CG8419	NT_033779.5	8206171	8209637	3467	+	FBgn0031999	protein_coding	Dmel_CG8419	CG8419
1252	Su(var)205	1.46162	0.949953	0.64993	8.61421	9.16179	8.54014	352	617	382	34119	#FFE4B3,black		#B0E0E6,black	Su(var)205	NT_033779.5	8209626	8211122	1497	-	FBgn0003607	protein_coding	Dmel_CG8409	Su(var)205
1253	Ssb-c31a	0.961433	1.14488	1.19081	8.98047	8.92373	9.17567	454	523	594	34120				Ssb-c31a	NT_033779.5	8211347	8211938	592	+	FBgn0015299	protein_coding	Dmel_CG8396	Ssb-c31a
1254	CG8372	0.641421	1.26913	1.97863	10.0816	9.44097	10.4255	975	749	1414	34121	#B0E0E6,black	#FFE4B3,black	#FFA07A,black	CG8372	NT_033779.5	8212039	8212902	864	-	FBgn0032000	protein_coding	Dmel_CG8372	CG8372
1255	CG8360	1.092	0.818689	0.749713	8.61826	8.74523	8.32964	353	462	330	34122			#E0FFFF,black	CG8360	NT_033779.5	8212959	8214135	1177	+	FBgn0032001	protein_coding	Dmel_CG8360	CG8360
1256	CG8353	1.56591	0.860032	0.549222	8.28503	8.93203	8.06749	280	526	275	34123	#FFA07A,black		#B0E0E6,black	CG8353	NT_033779.5	8214045	8215239	1195	+	FBgn0032002	protein_coding	Dmel_CG8353	CG8353
1257	CG8349	0.0084272	0.917596	108.885	6.89073	0	6.76666	106	0	111	34124	#1E90FF,black		#FF0000,black	CG8349	NT_033779.5	8215915	8216901	987	+	FBgn0032003	protein_coding	Dmel_CG8349	CG8349
1258	CG8292	0.0609336	1.03891	17.0498	7.10382	3.0672	7.15888	123	8	146	34125	#1E90FF,black		#FF0000,black	CG8292	NT_033779.5	8216851	8218017	1167	-	FBgn0032004	protein_coding	Dmel_CG8292	CG8292
1259	Snx6	1.21711	0.957337	0.786566	9.81621	10.0997	9.75331	811	1183	887	34126			#E0FFFF,black	Snx6	NT_033779.5	8218071	8220741	2671	-	FBgn0032005	protein_coding	Dmel_CG8282	Snx6
1260	Pvr	0.768166	1.19776	1.55924	10.4154	10.0349	10.6757	1229	1131	1682	34127	#E0FFFF,black		#FFA07A,black	Pvr	NT_033779.5	8220980	8239878	18899	-	FBgn0032006	protein_coding	Dmel_CG8222	Pvr
1261	Spn28F	0.154757	0.154757	1	2.69193	0	0	5	0	0	49807	#00BFFF,black	#00BFFF,black		Spn28F	NT_033779.5	8240414	8241800	1387	-	FBgn0028987	protein_coding	Dmel_CG8137	Spn28F
1262	CR43262	1	1	1	0	0	0	0	0	0	12798304				CR43262	NT_033779.5	8242055	8242435	381	+	FBgn0262943	ncRNA	Dmel_CR43262	CR43262
1263	CG14277	2.3603	1.62224	0.687304	6.35917	7.59814	7.05716	73	208	136	34129	#FF6347,black	#FFA07A,black	#E0FFFF,black	CG14277	NT_033779.5	8242486	8243426	941	+	FBgn0032008	protein_coding	Dmel_CG14277	CG14277
1264	CG43057	2.65831	1.88208	0.707999	6.08024	7.49075	6.99257	60	193	130	12798305	#FF6347,black	#FFA07A,black	#E0FFFF,black	CG43057	NT_033779.5	8243323	8244003	681	-	FBgn0262359	protein_coding	Dmel_CG43057	CG43057
1265	CG8086	0.293457	0.983999	3.35312	6.98249	5.21371	6.95922	113	39	127	34131	#87CEEB,black		#FF6347,black	CG8086	NT_033779.5	8244160	8257502	13343	-	FBgn0032010	protein_coding	Dmel_CG8086	CG8086
1266	Btk29A	2.22747	1.30333	0.585119	8.18407	9.33947	8.56627	261	698	389	34132	#FF6347,black	#FFE4B3,black	#B0E0E6,black	Btk29A	NT_033779.5	8258373	8301079	42707	-	FBgn0003502	protein_coding	Dmel_CG8049	Btk29A
1267	CR43752	1	1	1	0	0	0	0	0	0	14462725				CR43752	NT_033779.5	8295158	8295666	509	+	FBgn0264083	ncRNA	Dmel_CR43752	CR43752
1268	wol	0.717824	0.593966	0.827453	10.1367	9.65842	9.38516	1013	871	687	34134	#E0FFFF,black	#B0E0E6,black		wol	NT_033779.5	8301345	8302985	1641	-	FBgn0261020	protein_coding	Dmel_CG7870	wol
1269	Scgalpha	0.7336	0.295251	0.402468	4.04598	3.59905	2.28599	14	12	4	34135	#E0FFFF,black	#87CEEB,black	#87CEEB,black	Scgalpha	NT_033779.5	8303429	8305376	1948	+	FBgn0032013	protein_coding	Dmel_CG7851	Scgalpha
1270	CG7840	1.20555	0.891481	0.73948	10.237	10.5067	10.0713	1086	1569	1106	34136			#E0FFFF,black	CG7840	NT_033779.5	8305586	8306741	1156	+	FBgn0032014	protein_coding	Dmel_CG7840	CG7840
1271	Ostgamma	1.29512	0.813934	0.628463	10.8669	11.24	10.5699	1681	2609	1563	34137	#FFE4B3,black		#B0E0E6,black	Ostgamma	NT_033779.5	8306696	8308192	1497	-	FBgn0032015	protein_coding	Dmel_CG7830	Ostgamma
1272	CG7818	1.40406	1.2526	0.89213	5.95634	6.44594	6.28127	55	93	79	34138	#FFE4B3,black	#FFE4B3,black		CG7818	NT_033779.5	8308427	8309961	1535	+	FBgn0032016	protein_coding	Dmel_CG7818	CG7818
1273	CG7810	1.44895	1.08043	0.745668	5.95629	6.49129	6.0679	55	96	68	34139	#FFE4B3,black		#E0FFFF,black	CG7810	NT_033779.5	8309876	8311195	1320	-	FBgn0032017	protein_coding	Dmel_CG7810	CG7810
1274	CG7806	0.48931	0.9546	1.95091	7.0923	6.06111	7.02526	122	71	133	34140	#87CEEB,black		#FFA07A,black	CG7806	NT_033779.5	8311399	8317011	5613	+	FBgn0032018	protein_coding	Dmel_CG7806	CG7806
1275	mtsh	0.477932	0.982522	2.05578	6.65715	5.59202	6.63171	90	51	101	34141	#87CEEB,black		#FF6347,black	mtsh	NT_033779.5	8316889	8319908	3020	-	FBgn0262598	protein_coding	Dmel_CG7795	mtsh
1276	CG7787	1.52313	1.15261	0.756739	6.33929	6.94633	6.5442	72	132	95	34142	#FFA07A,black		#E0FFFF,black	CG7787	NT_033779.5	8320328	8321285	958	+	FBgn0032020	protein_coding	Dmel_CG7787	CG7787
1277	CG7781	1.09593	0.901032	0.822165	6.87771	7.00986	6.72736	105	138	108	34143				CG7781	NT_033779.5	8321280	8325409	4130	-	FBgn0032021	protein_coding	Dmel_CG7781	CG7781
1278	CG14275	3.4626	0.344141	0.0993882	4.67028	6.46213	3.13135	22	94	8	34144	#FF6347,black	#87CEEB,black	#1E90FF,black	CG14275	NT_033779.5	8327456	8332911	5456	+	FBgn0032022	protein_coding	Dmel_CG14275	CG14275
1279	CG14274	6.47687	0.978692	0.151106	0.031073	2.72637	0	0	6	0	34145	#FF4500,black		#00BFFF,black	CG14274	NT_033779.5	8338287	8342056	3770	+	FBgn0032023	protein_coding	Dmel_CG14274	CG14274
1280	CG14273	1	1	1	0	0	0	0	0	0	34146				CG14273	NT_033779.5	8342695	8344378	1684	+	FBgn0032024	protein_coding	Dmel_CG14273	CG14273
1281	CR45371	1	1	1	0	0	0	0	0	0	19834772				CR45371	NT_033779.5	8343320	8345015	1696	-	FBgn0266911	ncRNA	Dmel_CR45371	CR45371
1282	CG7778	2.16586	0.740954	0.342107	4.39313	5.50807	3.96059	18	48	15	34147	#FF6347,black	#E0FFFF,black	#87CEEB,black	CG7778	NT_033779.5	8346620	8351112	4493	+	FBgn0032025	protein_coding	Dmel_CG7778	CG7778
1283	Mur29B	16.2302	4.2524	0.262006	2.45671	6.47732	4.54499	4	95	23	319014	#FF0000,black	#FF4500,black	#87CEEB,black	Mur29B	NT_033779.5	8352187	8355172	2986	+	FBgn0051901	protein_coding	Dmel_CG31901	Mur29B
1284	CG7627	0.888988	0.491933	0.553363	11.1685	10.9987	10.145	2072	2207	1164	34148		#87CEEB,black	#B0E0E6,black	CG7627	NT_033779.5	8355678	8362469	6792	-	FBgn0032026	protein_coding	Dmel_CG7627	CG7627
1285	RpS13	1.08021	1.00082	0.926505	16.4099	16.5212	16.4111	78416	101498	89663	34149				RpS13	NT_033779.5	8363477	8364662	1186	-	FBgn0010265	protein_coding	Dmel_CG13389	RpS13
1286	CSN8	1.07221	0.977258	0.911442	8.1163	8.21688	8.08311	249	320	278	49077				CSN8	NT_033779.5	8364855	8365663	809	+	FBgn0261437	protein_coding	Dmel_CG42522	CSN8
1287	Pp2A-29B	0.950576	0.725932	0.763676	10.2089	10.1358	9.74679	1065	1213	883	2768940		#E0FFFF,black	#E0FFFF,black	Pp2A-29B	NT_033779.5	8366038	8370090	4053	+	FBgn0260439	protein_coding	Dmel_CG17291	Pp2A-29B
1288	CR45341	1.52754	8.86355	5.80249	2.45644	3.06765	5.60432	4	8	49	19835509	#FFA07A,black	#FF0000,black	#FF4500,black	CR45341	NT_033779.5	8370343	8370670	328	-	FBgn0266880	ncRNA	Dmel_CR45341	CR45341
1289	CG17292	1.30417	1.09124	0.836727	8.8581	9.24123	8.98406	417	652	520	34152	#FFE4B3,black			CG17292	NT_033779.5	8370454	8374250	3797	+	FBgn0032029	protein_coding	Dmel_CG17292	CG17292
1290	Wdr82	0.808892	1.03717	1.28221	7.72017	7.41419	7.77282	189	183	224	34153			#FFE4B3,black	Wdr82	NT_033779.5	8374461	8375549	1089	+	FBgn0032030	protein_coding	Dmel_CG17293	Wdr82
1291	CG13390	0.857253	1.08777	1.2689	7.40755	7.18534	7.52893	152	156	189	34154			#FFE4B3,black	CG13390	NT_033779.5	8375502	8376797	1296	-	FBgn0032031	protein_coding	Dmel_CG13390	CG13390
1292	CG17294	1.17324	0.909932	0.775572	6.85023	7.08073	6.71406	103	145	107	34155			#E0FFFF,black	CG17294	NT_033779.5	8377035	8378206	1172	+	FBgn0032032	protein_coding	Dmel_CG17294	CG17294
1293	Aats-ala	1.27002	0.732462	0.576732	7.56812	7.91297	7.11894	170	259	142		#FFE4B3,black	#E0FFFF,black	#B0E0E6,black	Aats-ala
1294	CG13392	0.714608	0.47495	0.66463	7.18317	6.69839	6.10901	130	111	70	34157	#E0FFFF,black	#87CEEB,black	#B0E0E6,black	CG13392	NT_033779.5	8381821	8382807	987	-	FBgn0032033	protein_coding	Dmel_CG13392	CG13392
1295	Rcd4	1.36335	1.12631	0.826137	9.49292	9.94008	9.66453	648	1059	834	34158	#FFE4B3,black			Rcd4	NT_033779.5	8382861	8383657	797	+	FBgn0032034	protein_coding	Dmel_CG17295	Rcd4
1296	l(2)k12914	1.30998	0.994113	0.758878	10.0104	10.4	10.0019	928	1457	1054	34159	#FFE4B3,black		#E0FFFF,black	l(2)k12914	NT_033779.5	8383612	8384137	526	-	FBgn0263852	protein_coding	Dmel_CG13393	l(2)k12914
1297	CG13384	1.00228	1.59238	1.58875	7.51665	7.51994	8.18783	164	197	299	34160		#FFA07A,black	#FFA07A,black	CG13384	NT_033779.5	8384455	8388804	4350	+	FBgn0032036	protein_coding	Dmel_CG13384	CG13384
1298	CG42819	1.0351	2.04655	1.97716	6.97026	7.02002	8.00345	112	139	263	10178852		#FF6347,black	#FFA07A,black	CG42819	NT_033779.5	8388728	8389331	604	-	FBgn0262001	protein_coding	Dmel_CG42819	CG42819
1299	snRNA:U6atac:29B	0.842169	1.87931	2.23151	4.05031	3.8025	4.96052	14	14	31	3772523		#FFA07A,black	#FF6347,black	snRNA:U6atac:29B	NT_033779.5	8389724	8389820	97	+	FBgn0041717	snRNA	Dmel_CR32989	snRNA:U6atac:29B
1300	CG42820	0.0312273	1.08397	34.7122	7.22656	2.22551	7.34288	134	4	166	34161	#1E90FF,black		#FF0000,black	CG42820	NT_033779.5	8389881	8392398	2518	-	FBgn0262002	protein_coding	Dmel_CG42820	CG42820
1301	Acp29AB	1	1	1	0	0	0	0	0	0	34162				Acp29AB	NT_033779.5	8392456	8393222	767	-	FBgn0015583	protein_coding	Dmel_CG17797	Acp29AB
1302	lectin-29Ca	1	1	1	0	0	0	0	0	0	53547				lectin-29Ca	NT_033779.5	8393489	8394280	792	-	FBgn0040098	protein_coding	Dmel_CG17799	lectin-29Ca
1303	CR45343	0.135312	0.0939358	0.694218	4.38377	1.49812	0.971586	18	2	1	19835909	#00BFFF,black	#1E90FF,black	#E0FFFF,black	CR45343	NT_033779.5	8394429	8395332	904	+	FBgn0266882	ncRNA	Dmel_CR45343	CR45343
1304	Peritrophin-15b	0.114459	0.071771	0.627047	5.35233	2.22524	1.55188	36	4	2	50432	#1E90FF,black	#1E90FF,black	#B0E0E6,black	Peritrophin-15b	NT_033779.5	8394446	8394940	495	-	FBgn0040958	protein_coding	Dmel_CG31893	Peritrophin-15b
1305	Peritrophin-15a	1.50625	0.441667	0.293223	3.94889	4.53985	2.76992	13	24	6	50433	#FFA07A,black	#87CEEB,black	#87CEEB,black	Peritrophin-15a	NT_033779.5	8395665	8396096	432	-	FBgn0040959	protein_coding	Dmel_CG17814	Peritrophin-15a
1306	CG13385	0.039408	0.652229	16.5507	4.66537	0	4.04882	22	0	16	34164	#1E90FF,black	#B0E0E6,black	#FF0000,black	CG13385	NT_033779.5	8396649	8397886	1238	+	FBgn0032039	protein_coding	Dmel_CG13385	CG13385
1307	CG13386	1	1	1	0	0	0	0	0	0	34165				CG13386	NT_033779.5	8399021	8400078	1058	+	FBgn0032040	protein_coding	Dmel_CG13386	CG13386
1308	CG31898	1.27263	0.355232	0.279132	3.45848	3.8063	1.96532	9	14	3	319012	#FFE4B3,black	#87CEEB,black	#87CEEB,black	CG31898	NT_033779.5	8400421	8401592	1172	+	FBgn0051898	protein_coding	Dmel_CG31898	CG31898
1309	fy	1.29708	1.22143	0.94168	3.84238	4.21765	4.13096	12	19	17	34166	#FFE4B3,black			fy	NT_033779.5	8401476	8403280	1805	-	FBgn0001084	protein_coding	Dmel_CG13396	fy
1310	CR44991	1.94474	1.47562	0.758776	4.79075	5.75033	5.35208	24	57	41	19834911	#FFA07A,black	#FFE4B3,black	#E0FFFF,black	CR44991	NT_033779.5	8403447	8403924	478	-	FBgn0266326	ncRNA	Dmel_CR44991	CR44991
1311	emb	1.13701	1.18556	1.0427	9.14797	9.33321	9.39354	510	695	691	34167				emb	NT_033779.5	8403573	8408853	5281	+	FBgn0020497	protein_coding	Dmel_CG13387	emb
1312	CG13397	1.49646	0.807102	0.539341	8.68597	9.26753	8.3768	370	664	341	46386	#FFE4B3,black		#B0E0E6,black	CG13397	NT_033779.5	8408888	8411868	2981	-	FBgn0014417	protein_coding	Dmel_CG13397	CG13397
1313	CG13398	0.932488	0.932408	0.999914	8.73939	8.63855	8.63842	384	429	409	34169				CG13398	NT_033779.5	8412144	8415256	3113	-	FBgn0032042	protein_coding	Dmel_CG13398	CG13398
1314	Akap200	1.41638	2.16287	1.52704	10.539	11.0412	11.6519	1339	2273	3310	34170	#FFE4B3,black	#FF6347,black	#FFA07A,black	Akap200	NT_033779.5	8415690	8431297	15608	+	FBgn0027932	protein_coding	Dmel_CG13388	Akap200
1315	grk	0.779645	0.958601	1.22954	7.6421	7.28299	7.58111	179	167	196	34171	#E0FFFF,black			grk	NT_033779.5	8431086	8433598	2513	-	FBgn0001137	protein_coding	Dmel_CG17610	grk
1316	D12	0.87084	0.814223	0.934986	4.90064	4.70112	4.60414	26	27	24	34172				D12	NT_033779.5	8434058	8437365	3308	-	FBgn0027490	protein_coding	Dmel_CG13400	D12
1317	Chrac-14	1.60118	1.29077	0.806137	5.23524	5.91437	5.60347	33	64	49	3772329	#FFA07A,black	#FFE4B3,black		Chrac-14	NT_033779.5	8437405	8437996	592	+	FBgn0043002	protein_coding	Dmel_CG13399	Chrac-14
1318	mus201	0.678675	0.669128	0.985934	5.53957	4.98036	4.95992	41	33	31	3772069	#E0FFFF,black	#E0FFFF,black		mus201	NT_033779.5	8438169	8442342	4174	+	FBgn0002887	protein_coding	Dmel_CG10890	mus201
1319	CG31897	0.615618	1.76705	2.87037	3.59943	2.89954	4.42077	10	7	21	319011	#B0E0E6,black	#FFA07A,black	#FF6347,black	CG31897	NT_033779.5	8442447	8445815	3369	+	FBgn0051897	protein_coding	Dmel_CG31897	CG31897
1320	U26	0.813192	0.501969	0.617282	6.93093	6.6326	5.9366	109	106	62	34175		#B0E0E6,black	#B0E0E6,black	U26	NT_033779.5	8445861	8449576	3716	-	FBgn0027780	protein_coding	Dmel_CG13401	U26
1321	fu12	1.14877	0.615713	0.535974	7.98963	8.18972	7.28995	228	314	160	34176		#B0E0E6,black	#B0E0E6,black	fu12	NT_033779.5	8449691	8463994	14304	-	FBgn0026718	protein_coding	Dmel_CG17608	fu12
1322	fu2	1.20412	0.853236	0.708598	6.37812	6.6461	6.14914	74	107	72	34177			#E0FFFF,black	fu2	NT_033779.5	8464488	8466694	2207	+	FBgn0029173	protein_coding	Dmel_CG9233	fu2
1323	d	7.3461	2.27321	0.309444	3.72926	6.60624	4.91399	11	104	30	34179	#FF4500,black	#FF6347,black	#87CEEB,black	d	NT_033779.5	8466817	8488671	21855	+	FBgn0262029	protein_coding	Dmel_CG42840	d
1324	CheA29a	1	1	1	0	0	0	0	0	0	246659				CheA29a	NT_033779.5	8477349	8478088	740	+	FBgn0053194	protein_coding	Dmel_CG33194	CheA29a
1325	CG43796	0.0567451	0.884254	15.5829	4.13936	0	3.96189	15	0	15	14462726	#1E90FF,black		#FF0000,black	CG43796	NT_033779.5	8482374	8483005	632	+	FBgn0264340	protein_coding	Dmel_CG43796	CG43796
1326	unsRNA:d-a	1.52465	1.15593	0.758159	4.14386	4.75234	4.35291	15	28	20		#FFA07A,black		#E0FFFF,black	unsRNA:d-a
1327	CG13088	0.126498	0.496369	3.92392	6.87686	3.89405	5.86634	105	15	59	34180	#00BFFF,black	#87CEEB,black	#FF6347,black	CG13088	NT_033779.5	8488981	8490546	1566	+	FBgn0032047	protein_coding	Dmel_CG13088	CG13088
1328	CG43400	0.13221	0.13221	1	2.9191	0	0	6	0	0	12798308	#00BFFF,black	#00BFFF,black		CG43400	NT_033779.5	8490739	8491360	622	+	FBgn0263314	protein_coding	Dmel_CG43400	CG43400
1329	Dh31	3.81606	0.740109	0.193946	2.72007	4.65215	2.28588	5	26	4	34181	#FF6347,black	#E0FFFF,black	#00BFFF,black	Dh31	NT_033779.5	8491868	8506845	14978	-	FBgn0032048	protein_coding	Dmel_CG13094	Dh31
1330	Bace	0.890591	0.311812	0.350119	1.68125	1.51408	0	2	2	0	34182		#87CEEB,black	#87CEEB,black	Bace	NT_033779.5	8494893	8496307	1415	-	FBgn0032049	protein_coding	Dmel_CG13095	Bace
1331	CG13096	1.1952	1.51865	1.27063	8.69376	8.951	9.29654	372	533	646	34183		#FFA07A,black	#FFE4B3,black	CG13096	NT_033779.5	8509069	8511866	2798	-	FBgn0032050	protein_coding	Dmel_CG13096	CG13096
1332	CG13097	1.97187	1.51488	0.768247	7.08093	8.06049	7.68013	121	287	210	34184	#FFA07A,black	#FFA07A,black	#E0FFFF,black	CG13097	NT_033779.5	8512174	8514868	2695	-	FBgn0032051	protein_coding	Dmel_CG13097	CG13097
1333	PIG-U	0.891884	0.910735	1.02114	8.11626	7.95119	7.98136	249	266	259	34185				PIG-U	NT_033779.5	8515096	8516755	1660	+	FBgn0032052	protein_coding	Dmel_CG13089	PIG-U
1334	mRpL51	0.978463	1.09194	1.11598	7.33997	7.30856	7.46687	145	170	181	34186				mRpL51	NT_033779.5	8516753	8517380	628	-	FBgn0032053	protein_coding	Dmel_CG13098	mRpL51
1335	CG13090	0.843626	0.779704	0.92423	8.34036	8.09503	7.98136	291	294	259			#E0FFFF,black		CG13090
1336	CG13091	0.315131	0.315131	1	1.66598	0	0	2	0	0	34188	#87CEEB,black	#87CEEB,black		CG13091	NT_033779.5	8519690	8521809	2120	+	FBgn0032055	protein_coding	Dmel_CG13091	CG13091
1337	Acer	2.95875	1.21627	0.411074	6.5593	8.12428	6.84175	84	300	117	34189	#FF6347,black		#87CEEB,black	Acer	NT_033779.5	8521933	8525740	3808	+	FBgn0016122	protein_coding	Dmel_CG10593	Acer
1338	lmgB	1.51795	1.25334	0.825679	9.02115	9.62327	9.34693	467	850	669	44128	#FFA07A,black	#FFE4B3,black		lmgB	NT_033779.5	8524999	8528618	3620	-	FBgn0085470	protein_coding	Dmel_CG34441	lmgB
1339	lmgA	1.76385	1.40098	0.794274	8.05748	8.87621	8.54392	239	506	383	5740853	#FFA07A,black	#FFE4B3,black	#E0FFFF,black	lmgA	NT_033779.5	8524999	8528618	3620	-	FBgn0250903	protein_coding	Dmel_CG34440	lmgA
1340	CG17834	0.984508	0.834034	0.847159	5.46953	5.447	5.2077	39	46	37	34191				CG17834	NT_033779.5	8529141	8541439	12299	+	FBgn0028394	protein_coding	Dmel_CG17834	CG17834
1341	Sema-1a	7.44578	0.670076	0.0899941	2.12954	5.02596	1.55194	3	34	2		#FF4500,black	#E0FFFF,black	#1E90FF,black	Sema-1a
1342	CR43855	1.08119	0.0827509	0.0765371	3.59508	3.7077	0	10	13	0	14462727		#1E90FF,black	#1E90FF,black	CR43855	NT_033779.5	8590370	8594489	4120	-	FBgn0264437	ncRNA	Dmel_CR43855	CR43855
1343	Glt	0.912681	0.923954	1.01235	12.9458	12.814	12.8317	7105	7770	7500	34193				Glt	NT_033779.5	8672698	8676804	4107	+	FBgn0001114	protein_coding	Dmel_CG9280	Glt
1344	CG9287	0.949183	0.994077	1.0473	9.47725	9.40201	9.46868	641	729	728	34194				CG9287	NT_033779.5	8676777	8679812	3036	-	FBgn0032057	protein_coding	Dmel_CG9287	CG9287
1345	CG9289	1	1	1	0	0	0	0	0	0	34195				CG9289	NT_033779.5	8681325	8684376	3052	-	FBgn0032058	protein_coding	Dmel_CG9289	CG9289
1346	PrBP	1.0429	0.787807	0.7554	7.36928	7.42988	7.02519	148	185	133	34196		#E0FFFF,black	#E0FFFF,black	PrBP	NT_033779.5	8684823	8685955	1133	-	FBgn0032059	protein_coding	Dmel_CG9296	PrBP
1347	Trs23	0.921527	1.03578	1.12398	6.60896	6.49105	6.65967	87	96	103	34197				Trs23	NT_033779.5	8686231	8687052	822	+	FBgn0260861	protein_coding	Dmel_CG9298	Trs23
1348	Hnf4	0.846378	0.749946	0.886065	10.5539	10.3133	10.1388	1353	1372	1159	44544		#E0FFFF,black		Hnf4	NT_033779.5	8687226	8709611	22386	-	FBgn0004914	protein_coding	Dmel_CG9310	Hnf4
1349	CR44992	5.545	0.228747	0.0412529	2.12817	4.59936	0	3	25	0	19836107	#FF4500,black	#00BFFF,black	#1E90FF,black	CR44992	NT_033779.5	8703475	8705450	1976	+	FBgn0266327	ncRNA	Dmel_CR44992	CR44992
1350	CG9314	0.0282031	1.0926	38.7404	8.50365	3.35565	8.63141	326	10	407	34198	#1E90FF,black		#FF0000,black	CG9314	NT_033779.5	8705572	8707527	1956	+	FBgn0032061	protein_coding	Dmel_CG9314	CG9314
1351	raw	0.341107	0.923245	2.70661	8.05724	6.50553	7.94202	239	97	252	44851	#87CEEB,black		#FF6347,black	raw	NT_033779.5	8709880	8740660	30781	-	FBgn0003209	protein_coding	Dmel_CG12437	raw
1352	CG45307	0.478879	0.478879	1	1.06227	0	0	1	0	0	19834846	#87CEEB,black	#87CEEB,black		CG45307	NT_033779.5	8751715	8752122	408	-	FBgn0266845	protein_coding	Dmel_CG45307	CG45307
1353	CG12438	0.0323401	0.598078	18.4934	4.95053	0	4.20894	27	0	18	34202	#1E90FF,black	#B0E0E6,black	#FF0000,black	CG12438	NT_033779.5	8752285	8753209	925	+	FBgn0032065	protein_coding	Dmel_CG12438	CG12438
1354	CG9463	0.0653341	0.0653341	1	3.93602	0	0	13	0	0		#1E90FF,black	#1E90FF,black		CG9463
1355	CG9465	1	1	1	0	0	0	0	0	0					CG9465
1356	CG9466	0.130575	1.40098	10.7293	2.93705	0	3.42349	6	0	10		#00BFFF,black	#FFE4B3,black	#FF0000,black	CG9466
1357	CG9468	0.174615	0.091805	0.525757	3.44528	0.927533	0	9	1	0		#00BFFF,black	#1E90FF,black	#B0E0E6,black	CG9468
1358	CG42710	0.0490056	1.02983	21.0145	5.27528	0.924371	5.31769	34	1	40	10178945	#1E90FF,black		#FF0000,black	CG42710	NT_033779.5	8781799	8782500	702	-	FBgn0261627	protein_coding	Dmel_CG42710	CG42710
1359	SoxN	17.3546	1.12258	0.0646847	4.31659	8.43384	4.4834	17	372	22	44275	#FF0000,black		#1E90FF,black	SoxN	NT_033779.5	8825645	8829670	4026	+	FBgn0029123	protein_coding	Dmel_CG18024	SoxN
1360	CR45365	0.478879	0.478879	1	1.06227	0	0	1	0	0	19835934	#87CEEB,black	#87CEEB,black		CR45365	NT_033779.5	8852009	8852664	656	-	FBgn0266905	ncRNA	Dmel_CR45365	CR45365
1361	CR45260	0.00980274	0.981638	100.139	6.6726	0	6.64586	91	0	102	19834943	#1E90FF,black		#FF0000,black	CR45260	NT_033779.5	8862610	8867511	4902	-	FBgn0266798	ncRNA	Dmel_CR45260	CR45260
1362	CG32986	0.0291909	0.653355	22.3821	5.09834	0	4.48428	30	0	22	34208	#1E90FF,black	#B0E0E6,black	#FF0000,black	CG32986	NT_033779.5	8862776	8863743	968	+	FBgn0052986	protein_coding	Dmel_CG32986	CG32986
1363	CG32987	0.0834447	0.0834447	1	3.58304	0	0	10	0	0	318273	#1E90FF,black	#1E90FF,black		CG32987	NT_033779.5	8863811	8864847	1037	+	FBgn0052987	protein_coding	Dmel_CG32987	CG32987
1364	CG32988	0.0393378	1.41617	36.0003	4.66794	0	5.16994	22	0	36	318274	#1E90FF,black	#FFE4B3,black	#FF0000,black	CG32988	NT_033779.5	8864864	8865692	829	+	FBgn0052988	protein_coding	Dmel_CG32988	CG32988
1365	CG32983	0.0335031	1.10831	33.0808	4.89956	0	5.04792	26	0	33	50434	#1E90FF,black		#FF0000,black	CG32983	NT_033779.5	8865850	8866670	821	+	FBgn0052983	protein_coding	Dmel_CG32983	CG32983
1366	CG9483	0.0191991	1.96012	102.094	5.70281	0	6.67375	46	0	104	34209	#1E90FF,black	#FFA07A,black	#FF0000,black	CG9483	NT_033779.5	8866767	8867686	920	+	FBgn0032072	protein_coding	Dmel_CG9483	CG9483
1367	CR44414	1	1	1	0	0	0	0	0	0	19835174				CR44414	NT_033779.5	8867875	8868747	873	+	FBgn0265587	ncRNA	Dmel_CR44414	CR44414
1368	CR44415	0.971444	14.22	14.638	0.0417974	0	3.87165	0	0	14	19835726		#FF0000,black	#FF0000,black	CR44415	NT_033779.5	8886134	8888028	1895	-	FBgn0265588	ncRNA	Dmel_CR44415	CR44415
1369	CG42713	0.00805744	0.0940969	11.6783	6.95546	0	3.54575	111	0	11	10178890	#1E90FF,black	#1E90FF,black	#FF0000,black	CG42713	NT_033779.5	8891440	8892180	741	+	FBgn0261630	protein_coding	Dmel_CG42713	CG42713
1370	CG34398	0.570551	0.840469	1.47308	5.70232	4.89274	5.45158	46	31	44	5740462	#B0E0E6,black		#FFE4B3,black	CG34398	NT_033779.5	8898786	8933594	34809	+	FBgn0085427	protein_coding	Dmel_CG34398	CG34398
1371	Tsp29Fa	3.20396	0.0766778	0.0239322	6.83651	8.51637	3.13147	102	394	8	34211	#FF6347,black	#1E90FF,black	#1E90FF,black	Tsp29Fa	NT_033779.5	8933962	8936096	2135	+	FBgn0032074	protein_coding	Dmel_CG9494	Tsp29Fa
1372	Tsp29Fb	1.36497	0.487631	0.357248	9.03949	9.48835	8.00335	473	774	263	34212	#FFE4B3,black	#87CEEB,black	#87CEEB,black	Tsp29Fb	NT_033779.5	8937390	8939743	2354	+	FBgn0032075	protein_coding	Dmel_CG9496	Tsp29Fb
1373	CG9510	1.01657	0.483213	0.475338	13.6639	13.6876	12.6146	11688	14237	6452	3771738		#87CEEB,black	#87CEEB,black	CG9510	NT_033779.5	8939725	8942105	2381	-	FBgn0032076	protein_coding	Dmel_CG9510	CG9510
1374	CG9515	0.615499	0.352834	0.573249	6.59185	5.89167	5.08891	86	63	34	3771965	#B0E0E6,black	#87CEEB,black	#B0E0E6,black	CG9515	NT_033779.5	8941945	8943257	1313	-	FBgn0032077	protein_coding	Dmel_CG9515	CG9515
1375	C1GalTA	1.01365	1.05561	1.0414	7.08071	7.10027	7.15879	121	147	146	34215				C1GalTA	NT_033779.5	8943455	8951216	7762	-	FBgn0032078	protein_coding	Dmel_CG9520	C1GalTA
1376	CG31886	0.544819	0.568975	1.04434	3.94604	3.06989	3.13247	13	8	8	326170	#B0E0E6,black	#B0E0E6,black		CG31886	NT_033779.5	8953481	8959051	5571	-	FBgn0032079	protein_coding	Dmel_CG31886	CG31886
1377	CG9525	1	1	1	0	0	0	0	0	0	34217				CG9525	NT_033779.5	8959255	8962354	3100	-	FBgn0032080	protein_coding	Dmel_CG9525	CG9525
1378	CG32985	0.478879	0.478879	1	1.06227	0	0	1	0	0	326244	#87CEEB,black	#87CEEB,black		CG32985	NT_033779.5	8962533	8964620	2088	+	FBgn0052985	protein_coding	Dmel_CG32985	CG32985
1379	CG32984	0.478879	0.478879	1	1.06227	0	0	1	0	0	34218	#87CEEB,black	#87CEEB,black		CG32984	NT_033779.5	8964982	8967035	2054	+	FBgn0052984	protein_coding	Dmel_CG32984	CG32984
1380	CG18088	0.315131	0.315131	1	1.66598	0	0	2	0	0	34219	#87CEEB,black	#87CEEB,black		CG18088	NT_033779.5	8967535	8970627	3093	+	FBgn0032082	protein_coding	Dmel_CG18088	CG18088
1381	CG9541	0.101419	0.572715	5.64702	4.22593	0.92433	3.42182	16	1	10	34220	#1E90FF,black	#B0E0E6,black	#FF4500,black	CG9541	NT_033779.5	8970520	8975428	4909	-	FBgn0032083	protein_coding	Dmel_CG9541	CG9541
1382	CG13101	0.297212	0.0755913	0.254335	6.68738	4.93694	2.96174	92	32	7	34221	#87CEEB,black	#1E90FF,black	#87CEEB,black	CG13101	NT_033779.5	8977834	8984872	7039	-	FBgn0032084	protein_coding	Dmel_CG13101	CG13101
1383	CG18662	0.0131286	0.91776	69.9053	9.73198	3.48084	9.60817	765	11	802	50437	#1E90FF,black		#FF0000,black	CG18662	NT_033779.5	8980659	8981432	774	+	FBgn0040963	protein_coding	Dmel_CG18662	CG18662
1384	rost	1.37052	1.20553	0.879612	7.95141	8.40613	8.22107	222	365	306	34222	#FFE4B3,black			rost	NT_033779.5	8985936	8989539	3604	-	FBgn0011705	protein_coding	Dmel_CG9552	rost
1385	CG9555	1.02594	2.4937	2.43064	2.452	2.48895	3.77029	4	5	13	34223		#FF6347,black	#FF6347,black	CG9555	NT_033779.5	8991735	8993632	1898	+	FBgn0032085	protein_coding	Dmel_CG9555	CG9555
1386	alien	0.689671	1.09577	1.58883	9.3892	8.85319	9.52115	603	498	755	34225	#E0FFFF,black		#FFA07A,black	alien	NT_033779.5	8993818	8997379	3562	-	FBgn0013746	protein_coding	Dmel_CG9556	alien
1387	CG17906	0.673419	0.976816	1.45053	7.51648	6.94606	7.48264	164	132	183	34224	#E0FFFF,black		#FFE4B3,black	CG17906	NT_033779.5	8994391	8995617	1227	+	FBgn0032086	protein_coding	Dmel_CG17906	CG17906
1388	CG18661	1.1408	1.38707	1.21588	5.93026	6.1203	6.40229	54	74	86	50438		#FFE4B3,black		CG18661	NT_033779.5	8997605	8998544	940	+	FBgn0040964	protein_coding	Dmel_CG18661	CG18661
1389	Try29F	0.786636	0.823869	1.04733	5.14648	4.80025	4.86697	31	29	29	34226	#E0FFFF,black			Try29F	NT_033779.5	8998537	8999816	1280	+	FBgn0015316	protein_coding	Dmel_CG9564	Try29F
1390	CG9568	21.6249	1.33538	0.0617522	2.13045	6.56507	2.5477	3	101	5	34227	#FF0000,black	#FFE4B3,black	#1E90FF,black	CG9568	NT_033779.5	9010583	9011358	776	+	FBgn0032087	protein_coding	Dmel_CG9568	CG9568
1391	CG13102	3.83017	0.76993	0.201017	4.1452	6.08261	3.76799	15	72	13	34228	#FF6347,black	#E0FFFF,black	#00BFFF,black	CG13102	NT_033779.5	9012188	9014149	1962	+	FBgn0032088	protein_coding	Dmel_CG13102	CG13102
1392	Rcd-1r	0.112603	0.556354	4.94086	6.50595	3.35527	5.66003	81	10	51	34229	#1E90FF,black	#B0E0E6,black	#FF4500,black	Rcd-1r	NT_033779.5	9012885	9014068	1184	-	FBgn0032089	protein_coding	Dmel_CG9573	Rcd-1r
1393	CG9582	0.024445	0.547075	22.3798	5.35432	0	4.48413	36	0	22	34230	#1E90FF,black	#B0E0E6,black	#FF0000,black	CG9582	NT_033779.5	9024320	9031836	7517	-	FBgn0032090	protein_coding	Dmel_CG9582	CG9582
1394	CR44352	0.143793	1.10717	7.6997	3.72233	0.924396	3.8692	11	1	14	19835841	#00BFFF,black		#FF4500,black	CR44352	NT_033779.5	9025634	9031836	6203	-	FBgn0265452	ncRNA	Dmel_CR44352	CR44352
1395	CG31708	1	1	1	0	0	0	0	0	0					CG31708
1396	CR44483	0.988352	2.9199	2.95431	0.0169033	0	1.56282	0	0	2	19835410		#FF6347,black	#FF6347,black	CR44483	NT_033779.5	9071032	9071607	576	+	FBgn0265676	ncRNA	Dmel_CR44483	CR44483
1397	CG12439	0.0292032	0.511626	17.5195	5.09773	0	4.13089	30	0	17	34234	#1E90FF,black	#B0E0E6,black	#FF0000,black	CG12439	NT_033779.5	9077121	9077988	868	+	FBgn0032094	protein_coding	Dmel_CG12439	CG12439
1398	Toll-4	1	1	1	0	0	0	0	0	0	34235				Toll-4	NT_033779.5	9084107	9089440	5334	+	FBgn0032095	protein_coding	Dmel_CG18241	Toll-4
1399	CG31609	0.00959473	0.848887	88.4743	6.70354	0	6.46719	93	0	90	318845	#1E90FF,black		#FF0000,black	CG31609	NT_033779.5	9097563	9098175	613	+	FBgn0051609	protein_coding	Dmel_CG31609	CG31609
1400	CR44482	1	1	1	0	0	0	0	0	0	19835894				CR44482	NT_033779.5	9099397	9099770	374	+	FBgn0265675	ncRNA	Dmel_CR44482	CR44482
1401	Or30a	1	1	1	0	0	0	0	0	0	34236				Or30a	NT_033779.5	9111814	9113285	1472	+	FBgn0032096	protein_coding	Dmel_CG13106	Or30a
1402	CR44617	0.23445	0.23445	1	2.09265	0	0	3	0	0	19835661	#00BFFF,black	#00BFFF,black		CR44617	NT_033779.5	9119582	9120040	459	+	FBgn0265828	ncRNA	Dmel_CR44617	CR44617
1403	CR44616	0.862763	2.23927	2.59547	2.12337	1.9104	3.2864	3	3	9	19836023		#FF6347,black	#FF6347,black	CR44616	NT_033779.5	9121571	9121923	353	-	FBgn0265827	ncRNA	Dmel_CR44616	CR44616
1404	CR44615	1	1	1	0	0	0	0	0	0	19835047				CR44615	NT_033779.5	9124032	9124500	469	+	FBgn0265826	ncRNA	Dmel_CR44615	CR44615
1405	CG32982	0.637459	2.26269	3.54954	8.27476	7.62516	9.45279	278	212	720	34237	#B0E0E6,black	#FF6347,black	#FF6347,black	CG32982	NT_033779.5	9125737	9163721	37985	+	FBgn0052982	protein_coding	Dmel_CG32982	CG32982
1406	CG13108	1.6136	2.15075	1.33289	5.54098	6.23127	6.64582	41	80	102	34240	#FFA07A,black	#FF6347,black	#FFE4B3,black	CG13108	NT_033779.5	9164235	9165426	1192	+	FBgn0032100	protein_coding	Dmel_CG13108	CG13108
1407	CG9586	0.971303	1.19521	1.23052	9.62049	9.57849	9.87776	708	824	967	34241				CG9586	NT_033779.5	9165421	9166514	1094	-	FBgn0032101	protein_coding	Dmel_CG9586	CG9586
1408	tai	0.703207	0.70854	1.00758	10.3171	9.80908	9.81998	1148	967	929	34242	#E0FFFF,black	#E0FFFF,black		tai	NT_033779.5	9166778	9250211	83434	+	FBgn0041092	protein_coding	Dmel_CG13109	tai
1409	aust	0.034276	1.00465	29.3106	7.09209	2.22543	7.09878	122	4	140	34244	#1E90FF,black		#FF0000,black	aust	NT_033779.5	9250048	9251042	995	-	FBgn0032104	protein_coding	Dmel_CG17009	aust
1410	borr	0.66018	0.719706	1.09017	6.71923	6.12016	6.24471	94	74	77	34245	#B0E0E6,black	#E0FFFF,black		borr	NT_033779.5	9251472	9253118	1647	-	FBgn0032105	protein_coding	Dmel_CG4454	borr
1411	lectin-30A	1	1	1	0	0	0	0	0	0	53541				lectin-30A	NT_033779.5	9254076	9254854	779	-	FBgn0040097	protein_coding	Dmel_CG17011	lectin-30A
1412	Ggamma30A	23.3513	1.36731	0.0585539	6.19423	10.7397	6.64557	65	1844	102	45234	#FF0000,black	#FFE4B3,black	#1E90FF,black	Ggamma30A	NT_033779.5	9256563	9302494	45932	+	FBgn0267252	protein_coding	Dmel_CG3694	Ggamma30A
1413	CR45262	1	1	1	0	0	0	0	0	0	19834753				CR45262	NT_033779.5	9261820	9262804	985	-	FBgn0266800	ncRNA	Dmel_CR45262	CR45262
1414	CR42844	0.306077	15.4883	50.6025	1.70803	0	5.66114	2	0	51	19835287	#87CEEB,black	#FF0000,black	#FF0000,black	CR42844	NT_033779.5	9304437	9305007	571	-	FBgn0262033	ncRNA	Dmel_CR42844	CR42844
1415	CR45456	1	1	1	0	0	0	0	0	0	19835849				CR45456	NT_033779.5	9325845	9326721	877	+	FBgn0267012	ncRNA	Dmel_CR45456	CR45456
1416	CR45457	1	1	1	0	0	0	0	0	0	19834867				CR45457	NT_033779.5	9327039	9327553	515	+	FBgn0267013	ncRNA	Dmel_CR45457	CR45457
1417	CG17005	0.0334716	1.85574	55.4424	4.90092	0	5.79292	26	0	56	34249	#1E90FF,black	#FFA07A,black	#FF0000,black	CG17005	NT_033779.5	9327744	9330332	2589	+	FBgn0032109	protein_coding	Dmel_CG17005	CG17005
1418	Cks30A	2.9449	1.66444	0.565196	5.00581	6.56403	5.74085	28	101	54	34250	#FF6347,black	#FFA07A,black	#B0E0E6,black	Cks30A	NT_033779.5	9330763	9331981	1219	+	FBgn0010314	protein_coding	Dmel_CG3738	Cks30A
1419	Eaat1	1.47857	0.5131	0.347024	10.0011	10.5653	9.03839	922	1634	540	34251	#FFE4B3,black	#B0E0E6,black	#87CEEB,black	Eaat1	NT_033779.5	9333567	9341925	8359	+	FBgn0026439	protein_coding	Dmel_CG3747	Eaat1
1420	CG3748	0.0192141	0.953033	49.6006	5.70169	0	5.63229	46	0	50	34252	#1E90FF,black		#FF0000,black	CG3748	NT_033779.5	9342832	9344777	1946	+	FBgn0032110	protein_coding	Dmel_CG3748	CG3748
1421	CR44802	1	1	1	0	0	0	0	0	0	19835893				CR44802	NT_033779.5	9348726	9349212	487	-	FBgn0266037	ncRNA	Dmel_CR44802	CR44802
1422	CG43350	1	1	1	0	0	0	0	0	0	12798309				CG43350	NT_033779.5	9349546	9349963	418	+	FBgn0263082	protein_coding	Dmel_CG43350	CG43350
1423	CG13110	0.019605	1.1692	59.6378	7.89844	2.2258	8.12396	214	4	286	34253	#1E90FF,black		#FF0000,black	CG13110	NT_033779.5	9350470	9350996	527	+	FBgn0032111	protein_coding	Dmel_CG13110	CG13110
1424	CR43404	1	1	1	0	0	0	0	0	0	19836226				CR43404	NT_033779.5	9364297	9364991	695	+	FBgn0263323	ncRNA	Dmel_CR43404	CR43404
1425	CG34181	0.0648641	1.1371	17.5305	3.94644	0	4.13179	13	0	17	5740634	#1E90FF,black		#FF0000,black	CG34181	NT_033779.5	9367640	9368434	795	+	FBgn0085210	protein_coding	Dmel_CG34181	CG34181
1426	Shawl	5.69733	7.15137	1.25521	1.70785	4.21814	4.54607	2	19	23	5740840	#FF4500,black	#FF4500,black	#FFE4B3,black	Shawl	NT_033779.5	9370309	9415156	44848	-	FBgn0085395	protein_coding	Dmel_CG34366	Shawl
1427	CR43865	0.46842	2.75198	5.87503	1.09412	0	2.5546	1	0	5	14462730	#87CEEB,black	#FF6347,black	#FF4500,black	CR43865	NT_033779.5	9372102	9374004	1903	+	FBgn0264447	ncRNA	Dmel_CR43865	CR43865
1428	Aldh	1.87532	0.500112	0.266681	10.5529	11.46	9.55321	1352	3039	772	34256	#FFA07A,black	#B0E0E6,black	#87CEEB,black	Aldh	NT_033779.5	9387389	9391567	4179	+	FBgn0012036	protein_coding	Dmel_CG3752	Aldh
1429	CG4438	0.118372	0.723979	6.11614	7.92492	4.84632	7.45894	218	30	180	34257	#1E90FF,black	#E0FFFF,black	#FF4500,black	CG4438	NT_033779.5	9396999	9397988	990	-	FBgn0032115	protein_coding	Dmel_CG4438	CG4438
1430	Mco1	0.348177	0.819112	2.35257	5.00316	3.48105	4.71529	28	11	26	34258	#87CEEB,black		#FF6347,black	Mco1	NT_033779.5	9416588	9426342	9755	+	FBgn0032116	protein_coding	Dmel_CG3759	Mco1
1431	Fbp2	0.79697	0.716235	0.898698	19.0643	18.7369	18.5828	493710	471472	403997	34259	#E0FFFF,black	#E0FFFF,black		Fbp2	NT_033779.5	9426784	9427917	1134	+	FBgn0000640	protein_coding	Dmel_CG3763	Fbp2
1432	CG42847	1.14794	1.3082	1.1396	15.1534	15.3525	15.541	32822	45147	49056	10178913		#FFE4B3,black		CG42847	NT_033779.5	9427870	9428740	871	+	FBgn0262036	protein_coding	Dmel_CG42847	CG42847
1433	FucTB	0.448422	1.08786	2.42597	9.62858	8.47151	9.75007	712	382	885	34260	#87CEEB,black		#FF6347,black	FucTB	NT_033779.5	9428669	9431052	2384	-	FBgn0032117	protein_coding	Dmel_CG4435	FucTB
1434	scat	1.26594	0.637155	0.503305	7.19441	7.53462	6.54412	131	199	95	47942	#FFE4B3,black	#B0E0E6,black	#B0E0E6,black	scat	NT_033779.5	9431405	9435341	3937	+	FBgn0011232	protein_coding	Dmel_CG3766	scat
1435	CG3769	1.92479	0.993151	0.51598	0.0099143	0.954614	0	0	1	0	34262	#FFA07A,black		#B0E0E6,black	CG3769	NT_033779.5	9435399	9436842	1444	+	FBgn0032119	protein_coding	Dmel_CG3769	CG3769
1436	RpS28-like	0.0376453	0.93133	24.7396	6.95673	2.22535	6.8541	111	4	118	5740688	#1E90FF,black		#FF0000,black	RpS28-like	NT_033779.5	9436804	9437227	424	+	FBgn0085211	protein_coding	Dmel_CG34182	RpS28-like
1437	numb	0.776988	1.53461	1.97507	5.9562	5.59216	6.57407	55	51	97	34263	#E0FFFF,black	#FFA07A,black	#FFA07A,black	numb	NT_033779.5	9437469	9464184	26716	+	FBgn0002973	protein_coding	Dmel_CG3779	numb
1438	CG33723	0.432524	0.114812	0.265446	3.12266	1.91351	0	7	3	0	3772451	#87CEEB,black	#1E90FF,black	#87CEEB,black	CG33723	NT_033779.5	9440011	9440740	730	-	FBgn0053723	protein_coding	Dmel_CG33723	CG33723
1439	CR43769	1	1	1	0	0	0	0	0	0	14462731				CR43769	NT_033779.5	9470326	9470861	536	+	FBgn0264269	ncRNA	Dmel_CR43769	CR43769
1440	Gdi	0.807231	1.0813	1.33952	12.9652	12.6562	13.078	7201	6965	8896	34264			#FFE4B3,black	Gdi	NT_033779.5	9491176	9494876	3701	-	FBgn0004868	protein_coding	Dmel_CG4422	Gdi
1441	CG33298	0.762767	1.05003	1.37661	7.48109	7.09041	7.55153	160	146	192	2768929	#E0FFFF,black		#FFE4B3,black	CG33298	NT_033779.5	9495474	9520696	25223	+	FBgn0032120	protein_coding	Dmel_CG33298	CG33298
1442	Oatp30B	1.18618	0.945431	0.797039	9.28779	9.53412	9.20684	562	799	607	34268			#E0FFFF,black	Oatp30B	NT_033779.5	9521210	9540060	18851	+	FBgn0032123	protein_coding	Dmel_CG3811	Oatp30B
1443	CG31883	1	1	1	0	0	0	0	0	0	326169				CG31883	NT_033779.5	9528515	9529648	1134	+	FBgn0032122	protein_coding	Dmel_CG31883	CG31883
1444	CG17855	2.94084	1.6346	0.555828	3.95169	5.50792	4.66063	13	48	25	34269	#FF6347,black	#FFA07A,black	#B0E0E6,black	CG17855	NT_033779.5	9540523	9542480	1958	+	FBgn0032124	protein_coding	Dmel_CG17855	CG17855
1445	Cpr30B	1.92479	0.993151	0.51598	0.0099143	0.954614	0	0	1	0	34270	#FFA07A,black		#B0E0E6,black	Cpr30B	NT_033779.5	9542878	9543658	781	+	FBgn0032125	protein_coding	Dmel_CG3818	Cpr30B
1446	CG13113	1	1	1	0	0	0	0	0	0	34271				CG13113	NT_033779.5	9544171	9544875	705	+	FBgn0032126	protein_coding	Dmel_CG13113	CG13113
1447	CG13114	1	1	1	0	0	0	0	0	0	34272				CG13114	NT_033779.5	9545811	9547424	1614	+	FBgn0032127	protein_coding	Dmel_CG13114	CG13114
1448	jp	2.67467	0.0877955	0.0328248	6.47155	7.89091	2.96184	79	255	7	34274	#FF6347,black	#1E90FF,black	#1E90FF,black	jp	NT_033779.5	9547720	9566750	19031	-	FBgn0032129	protein_coding	Dmel_CG4405	jp
1449	CR44149	0.692548	0.40101	0.579035	5.67079	5.14077	4.3525	45	37	20	14462732	#E0FFFF,black	#87CEEB,black	#B0E0E6,black	CR44149	NT_033779.5	9568155	9568785	631	-	FBgn0264998	ncRNA	Dmel_CR44149	CR44149
1450	CG3838	0.851759	0.925856	1.08699	9.85304	9.62155	9.74189	832	849	880	34275				CG3838	NT_033779.5	9568890	9573572	4683	+	FBgn0032130	protein_coding	Dmel_CG3838	CG3838
1451	Mtpalpha	0.769976	0.823961	1.07011	12.7701	12.393	12.4907	6290	5803	5921	34276	#E0FFFF,black			Mtpalpha	NT_033779.5	9573563	9576769	3207	-	FBgn0028479	protein_coding	Dmel_CG4389	Mtpalpha
1452	CG31709	0.0155411	0.884593	56.9197	9.07545	3.06768	8.89853	485	8	490	261620	#1E90FF,black		#FF0000,black	CG31709	NT_033779.5	9578120	9579638	1519	-	FBgn0051709	protein_coding	Dmel_CG31709	CG31709
1453	gcm	1.73377	1.43043	0.82504	4.14435	4.93825	4.66079	15	32	25	34277	#FFA07A,black	#FFE4B3,black		gcm	NT_033779.5	9579498	9581745	2248	-	FBgn0014179	protein_coding	Dmel_CG12245	gcm
1454	CR43621	0.185273	0.544829	2.94068	2.43227	0	1.55615	4	0	2	12798311	#00BFFF,black	#B0E0E6,black	#FF6347,black	CR43621	NT_033779.5	9584670	9586044	1375	-	FBgn0263612	ncRNA	Dmel_CR43621	CR43621
1455	CG3841	0.0348013	1.04976	30.1642	4.84471	0	4.91477	25	0	30	34278	#1E90FF,black		#FF0000,black	CG3841	NT_033779.5	9589476	9591783	2308	+	FBgn0032131	protein_coding	Dmel_CG3841	CG3841
1456	CG4382	2.73761	18.8892	6.89991	0.0455324	1.49845	4.28502	0	2	19	34279	#FF6347,black	#FF0000,black	#FF4500,black	CG4382	NT_033779.5	9598880	9600872	1993	-	FBgn0032132	protein_coding	Dmel_CG4382	CG4382
1457	gcm2	0.325938	0.114968	0.35273	3.12069	1.50336	0	7	2	0	34280	#87CEEB,black	#1E90FF,black	#87CEEB,black	gcm2	NT_033779.5	9608562	9612706	4145	+	FBgn0019809	protein_coding	Dmel_CG3858	gcm2
1458	Trx-2	0.785489	0.876359	1.11569	10.9092	10.5608	10.7188	1731	1629	1733	34281	#E0FFFF,black			Trx-2	NT_033779.5	9613166	9616404	3239	+	FBgn0040070	protein_coding	Dmel_CG31884	Trx-2
1459	GlcAT-S	0.146434	0.49683	3.39286	5.66984	2.89816	4.66066	45	7	25	34282	#00BFFF,black	#87CEEB,black	#FF6347,black	GlcAT-S	NT_033779.5	9616469	9623109	6641	+	FBgn0032135	protein_coding	Dmel_CG3881	GlcAT-S
1460	CG31882	0.0129024	0.238495	18.4845	6.27622	0	4.20824	69	0	18	319000	#1E90FF,black	#00BFFF,black	#FF0000,black	CG31882	NT_033779.5	9624452	9625285	834	-	FBgn0051882	protein_coding	Dmel_CG31882	CG31882
1461	Apoltp	3.02413	0.515451	0.170446	8.62242	10.2189	7.66633	354	1285	208	34283	#FF6347,black	#B0E0E6,black	#00BFFF,black	Apoltp	NT_033779.5	9634179	9656026	21848	+	FBgn0032136	protein_coding	Dmel_CG15828	Apoltp
1462	CG33299	1	1	1	0	0	0	0	0	0	2768912				CG33299	NT_033779.5	9656600	9657424	825	+	FBgn0053299	protein_coding	Dmel_CG33299	CG33299
1463	CR44150	2.84625	0.988476	0.34729	0.0167228	1.52579	0	0	2	0	14462733	#FF6347,black		#87CEEB,black	CR44150	NT_033779.5	9669640	9671070	1431	-	FBgn0264999	ncRNA	Dmel_CR44150	CR44150
1464	Pka-C1	1.69676	1.07618	0.634253	9.6062	10.369	9.71211	701	1426	862	34284	#FFA07A,black		#B0E0E6,black	Pka-C1	NT_033779.5	9682315	9699297	16983	-	FBgn0000273	protein_coding	Dmel_CG4379	Pka-C1
1465	hoip	2.44365	1.53459	0.627991	7.06909	8.35813	7.68694	120	353	211	44173	#FF6347,black	#FFA07A,black	#B0E0E6,black	hoip	NT_033779.5	9699791	9700459	669	+	FBgn0015393	protein_coding	Dmel_CG3949	hoip
1466	pelo	0.528999	0.61617	1.16478	7.14969	6.23103	6.45109	127	80	89	34286	#B0E0E6,black	#B0E0E6,black		pelo	NT_033779.5	9700810	9708883	8074	+	FBgn0011207	protein_coding	Dmel_CG3959	pelo
1467	CG31710	2.06852	1.0187	0.492479	6.47162	7.52022	6.49835	79	197	92	318907	#FF6347,black		#87CEEB,black	CG31710	NT_033779.5	9702442	9705954	3513	-	FBgn0051710	protein_coding	Dmel_CG31710	CG31710
1468	CG4364	1.53329	1.13857	0.742569	9.76743	10.3841	9.95466	784	1441	1020	34287	#FFA07A,black		#E0FFFF,black	CG4364	NT_033779.5	9708921	9711271	2351	-	FBgn0032138	protein_coding	Dmel_CG4364	CG4364
1469	Nckx30C	5.60131	0.200087	0.0357214	5.9824	8.46816	3.6611	56	381	12	45248	#FF4500,black	#00BFFF,black	#1E90FF,black	Nckx30C	NT_033779.5	9711512	9746495	34984	-	FBgn0028704	protein_coding	Dmel_CG18660	Nckx30C
1470	CG13116	0.108175	3.46739	32.0537	7.35001	4.14145	9.14386	146	18	581	34288	#1E90FF,black	#FF6347,black	#FF0000,black	CG13116	NT_033779.5	9729940	9730945	1006	+	FBgn0032139	protein_coding	Dmel_CG13116	CG13116
1471	CG13117	10.9136	2.84337	0.260533	5.35837	8.80643	6.86597	36	482	119	34289	#FF0000,black	#FF6347,black	#87CEEB,black	CG13117	NT_033779.5	9736645	9737949	1305	+	FBgn0032140	protein_coding	Dmel_CG13117	CG13117
1472	Cyp4e3	0.0603414	0.0253106	0.419457	6.27557	2.22486	0.97146	69	4	1	34291	#1E90FF,black	#1E90FF,black	#87CEEB,black	Cyp4e3	NT_033779.5	9747839	9750071	2233	-	FBgn0015035	protein_coding	Dmel_CG4105	Cyp4e3
1473	zf30C	0.895747	0.661821	0.738848	6.76423	6.60539	6.16874	97	104	73	34292		#B0E0E6,black	#E0FFFF,black	zf30C	NT_033779.5	9758342	9762375	4034	+	FBgn0270924	protein_coding	Dmel_CG3998	zf30C
1474	Taf11	0.634008	0.537811	0.848272	7.32977	6.67234	6.43494	144	109	88	34293	#B0E0E6,black	#B0E0E6,black		Taf11	NT_033779.5	9762424	9763262	839	-	FBgn0011291	protein_coding	Dmel_CG4079	Taf11
1475	und	0.913681	1.27512	1.39558	10.9	10.7698	11.2506	1720	1883	2506	34294		#FFE4B3,black	#FFE4B3,black	und	NT_033779.5	9763369	9765338	1970	+	FBgn0283478	protein_coding	Dmel_CG4008	und
1476	ppk18	0.83625	1.13842	1.36134	6.4161	6.15811	6.60313	76	76	99	34295			#FFE4B3,black	ppk18	NT_033779.5	9765357	9770996	5640	-	FBgn0265001	protein_coding	Dmel_CG44152	ppk18
1477	CG4017	1.90425	1.94937	1.02369	0.0168128	0.946036	0.979819	0	1	1	34296	#FFA07A,black	#FFA07A,black		CG4017	NT_033779.5	9767058	9768727	1670	+	FBgn0032143	protein_coding	Dmel_CG4017	CG4017
1478	CG17633	0.259641	0.0916961	0.353165	3.447	1.50159	0	9	2	0	34297	#87CEEB,black	#1E90FF,black	#87CEEB,black	CG17633	NT_033779.5	9769060	9770409	1350	+	FBgn0032144	protein_coding	Dmel_CG17633	CG17633
1479	ppk16	1	1	1	0	0	0	0	0	0	3885612				ppk16	NT_033779.5	9771155	9775030	3876	-	FBgn0065108	protein_coding	Dmel_CG34059	ppk16
1480	ppk11	1	1	1	0	0	0	0	0	0	34299				ppk11	NT_033779.5	9771155	9775030	3876	-	FBgn0065109	protein_coding	Dmel_CG34058	ppk11
1481	IP3K1	1.01808	1.14842	1.12802	10.2197	10.2455	10.4193	1073	1309	1408	34300				IP3K1	NT_033779.5	9782384	9788499	6116	+	FBgn0032147	protein_coding	Dmel_CG4026	IP3K1
1482	CG4036	0.733221	0.63866	0.871033	6.48894	6.04126	5.84206	80	70	58	34302	#E0FFFF,black	#B0E0E6,black		CG4036	NT_033779.5	9790882	9791958	1077	+	FBgn0032149	protein_coding	Dmel_CG4036	CG4036
1483	CG13123	0.472617	0.714483	1.51176	5.14577	4.06451	4.66074	31	17	25	34303	#87CEEB,black	#E0FFFF,black	#FFA07A,black	CG13123	NT_033779.5	9791961	9793107	1147	-	FBgn0032150	protein_coding	Dmel_CG13123	CG13123
1484	nAChRalpha6	7.11509	0.448241	0.0629987	5.64106	8.47194	4.4834	44	382	22	34304	#FF4500,black	#87CEEB,black	#1E90FF,black	nAChRalpha6	NT_033779.5	9793317	9886250	92934	-	FBgn0032151	protein_coding	Dmel_CG4128	nAChRalpha6
1485	CR43766	0.183794	1.43601	7.81311	2.44384	0	2.9659	4	0	7	14462734	#00BFFF,black	#FFE4B3,black	#FF4500,black	CR43766	NT_033779.5	9848289	9848794	506	+	FBgn0264266	ncRNA	Dmel_CR43766	CR43766
1486	CR44701	1	1	1	0	0	0	0	0	0	19836173				CR44701	NT_033779.5	9887039	9887389	351	+	FBgn0265912	ncRNA	Dmel_CR44701	CR44701
1487	FKBP59	1.16126	1.01519	0.874214	8.94841	9.16409	8.97015	444	618	515	47762				FKBP59	NT_033779.5	9888005	9890119	2115	+	FBgn0029174	protein_coding	Dmel_CG4535	FKBP59
1488	CG34183	1.36534	1.11167	0.814204	7.43567	7.88493	7.5884	155	254	197	5740752	#FFE4B3,black			CG34183	NT_033779.5	9890061	9890772	712	-	FBgn0085212	protein_coding	Dmel_CG34183	CG34183
1489	CG4537	1.05272	1.34165	1.27446	6.48939	6.56351	6.9134	80	101	123	34306		#FFE4B3,black	#FFE4B3,black	CG4537	NT_033779.5	9890885	9891336	452	+	FBgn0032153	protein_coding	Dmel_CG4537	CG4537
1490	mtDNA-helicase	1.20789	1.60015	1.32475	6.12653	6.39902	6.80474	62	90	114	34307		#FFA07A,black	#FFE4B3,black	mtDNA-helicase	NT_033779.5	9891255	9893446	2192	-	FBgn0032154	protein_coding	Dmel_CG5924	mtDNA-helicase
1491	Uhg2	1.19315	0.470433	0.394278	6.50683	6.76161	5.41889	81	116	43	3772246		#87CEEB,black	#87CEEB,black	Uhg2	NT_033779.5	9893805	9895003	1199	-	FBgn0063449	ncRNA	Dmel_CR32873	Uhg2
1492	snoRNA:U14:30Eb	1	1	1	0	0	0	0	0	0	3772579				snoRNA:U14:30Eb	NT_033779.5	9893946	9894026	81	-	FBgn0063391	snoRNA	Dmel_CR32876	snoRNA:U14:30Eb
1493	snoRNA:U14:30Ea	2.84625	0.988476	0.34729	0.0167228	1.52579	0	0	2	0	3771871	#FF6347,black		#87CEEB,black	snoRNA:U14:30Ea	NT_033779.5	9894205	9894285	81	-	FBgn0063392	snoRNA	Dmel_CR32875	snoRNA:U14:30Ea
1494	snoRNA:Me18S-G1620	1	1	1	0	0	0	0	0	0	3772137				snoRNA:Me18S-G1620	NT_033779.5	9894477	9894544	68	-	FBgn0063389	snoRNA	Dmel_CR32874	snoRNA:Me18S-G1620
1495	snoRNA:Me18S-A1576	0.738909	0.131111	0.177439	2.93114	2.4946	0	6	5	0	3772422	#E0FFFF,black	#00BFFF,black	#00BFFF,black	snoRNA:Me18S-A1576	NT_033779.5	9894795	9894907	113	-	FBgn0025881	snoRNA	Dmel_CR31877	snoRNA:Me18S-A1576
1496	Bka	2.07027	1.52364	0.735964	5.3963	6.44611	6.00382	37	93	65	46032	#FF6347,black	#FFA07A,black	#E0FFFF,black	Bka	NT_033779.5	9895287	9896104	818	+	FBgn0010520	protein_coding	Dmel_CG4539	Bka
1497	RpS2	0.915596	1.19308	1.30306	14.4668	14.3396	14.7215	20392	22372	27796	34309			#FFE4B3,black	RpS2	NT_033779.5	9896265	9897552	1288	-	FBgn0004867	protein_coding	Dmel_CG5920	RpS2
1498	Muc30E	1	1	1	0	0	0	0	0	0	2768931				Muc30E	NT_033779.5	9897820	9903128	5309	-	FBgn0053300	protein_coding	Dmel_CG33300	Muc30E
1499	CG13124	2.85278	0.424522	0.14881	7.17259	8.68496	5.9365	129	443	62	34310	#FF6347,black	#87CEEB,black	#00BFFF,black	CG13124	NT_033779.5	9903279	9908633	5355	-	FBgn0032156	protein_coding	Dmel_CG13124	CG13124
1500	Etl1	0.620353	0.48276	0.778202	6.6248	5.93596	5.57418	88	65	48	34311	#B0E0E6,black	#87CEEB,black	#E0FFFF,black	Etl1	NT_033779.5	9908830	9912608	3779	-	FBgn0032157	protein_coding	Dmel_CG5899	Etl1
1501	Srp54	1.24478	1.05336	0.846221	7.40762	7.72351	7.48262	152	227	183	34312				Srp54	NT_033779.5	9912911	9915044	2134	+	FBgn0024285	protein_coding	Dmel_CG4602	Srp54
1502	yip2	0.823694	1.00417	1.21911	13.0556	12.7758	13.0617	7667	7567	8796	34313				yip2	NT_033779.5	9915253	9917220	1968	+	FBgn0040064	protein_coding	Dmel_CG4600	yip2
1503	CG5885	1.58825	0.683706	0.430477	11.1531	11.8205	10.6045	2050	3902	1601	34314	#FFA07A,black	#E0FFFF,black	#87CEEB,black	CG5885	NT_033779.5	9917221	9918330	1110	-	FBgn0025700	protein_coding	Dmel_CG5885	CG5885
1504	CG4598	0.991443	0.806429	0.813389	11.7551	11.7427	11.4447	3112	3697	2867	34315				CG4598	NT_033779.5	9918618	9920120	1503	+	FBgn0032160	protein_coding	Dmel_CG4598	CG4598
1505	CG4594	0.830533	0.150558	0.181279	7.49863	7.23074	4.76702	162	161	27	34316		#00BFFF,black	#00BFFF,black	CG4594	NT_033779.5	9920160	9921459	1300	+	FBgn0032161	protein_coding	Dmel_CG4594	CG4594
1506	CG4592	1.01751	1.32375	1.30097	9.11079	9.13583	9.51542	497	606	752	34317		#FFE4B3,black	#FFE4B3,black	CG4592	NT_033779.5	9921633	9922860	1228	+	FBgn0032162	protein_coding	Dmel_CG4592	CG4592
1507	TbCMF46	0.983643	1.46931	1.49374	8.34045	8.31665	8.89559	291	343	489	34318		#FFE4B3,black	#FFE4B3,black	TbCMF46	NT_033779.5	9922737	9924865	2129	-	FBgn0032163	protein_coding	Dmel_CG13125	TbCMF46
1508	CG42366	1	1	1	0	0	0	0	0	0	34319				CG42366	NT_033779.5	9925161	9930378	5218	+	FBgn0259712	protein_coding	Dmel_CG42366	CG42366
1509	CG42367	0.993099	1.96294	1.97658	0.00999002	0	0.983008	0	0	1	318998		#FFA07A,black	#FFA07A,black	CG42367	NT_033779.5	9930580	9931131	552	+	FBgn0259713	protein_coding	Dmel_CG42367	CG42367
1510	Cpr30F	1	1	1	0	0	0	0	0	0	318997				Cpr30F	NT_033779.5	9932272	9933163	892	-	FBgn0051876	protein_coding	Dmel_CG31876	Cpr30F
1511	CG31712	0.99392	0.618214	0.621996	7.93827	7.92947	7.24445	220	262	155	34320		#B0E0E6,black	#B0E0E6,black	CG31712	NT_033779.5	9934767	9938134	3368	-	FBgn0051712	protein_coding	Dmel_CG31712	CG31712
1512	CR45007	0.908622	0.676073	0.744064	8.11623	7.97798	7.55148	249	271	192	19836133		#E0FFFF,black	#E0FFFF,black	CR45007	NT_033779.5	9937232	9938833	1602	+	FBgn0266359	ncRNA	Dmel_CR45007	CR45007
1513	Apf	0.869819	0.661369	0.760352	8.0633	7.86209	7.46683	240	250	181	318908		#B0E0E6,black	#E0FFFF,black	Apf	NT_033779.5	9938178	9938790	613	-	FBgn0051713	protein_coding	Dmel_CG31713	Apf
1514	CG4619	0.909982	1.29707	1.42538	7.87836	7.74227	8.25361	211	230	313	34321		#FFE4B3,black	#FFE4B3,black	CG4619	NT_033779.5	9938863	9943058	4196	+	FBgn0032166	protein_coding	Dmel_CG4619	CG4619
1515	CG5853	1.06368	1.52389	1.43265	8.57276	8.66183	9.18052	342	436	596	34322		#FFA07A,black	#FFE4B3,black	CG5853	NT_033779.5	9940773	9947648	6876	-	FBgn0032167	protein_coding	Dmel_CG5853	CG5853
1516	CG13126	1.25687	1.42668	1.13511	5.14746	5.47729	5.66011	31	47	51	34323	#FFE4B3,black	#FFE4B3,black		CG13126	NT_033779.5	9952072	9954181	2110	-	FBgn0032168	protein_coding	Dmel_CG13126	CG13126
1517	CG4709	1.41236	0.87799	0.621645	5.2768	5.77491	5.08908	34	58	34	34324	#FFE4B3,black		#B0E0E6,black	CG4709	NT_033779.5	9954325	9956176	1852	+	FBgn0032169	protein_coding	Dmel_CG4709	CG4709
1518	CG5846	0.835767	1.29746	1.55241	6.85025	6.59142	7.22593	103	103	153	34326		#FFE4B3,black	#FFA07A,black	CG5846	NT_033779.5	9956175	9957237	1063	-	FBgn0032171	protein_coding	Dmel_CG5846	CG5846
1519	CG4658	0.923631	0.858556	0.929544	9.16478	9.05017	8.94477	516	571	506	34325				CG4658	NT_033779.5	9957132	9960168	3037	+	FBgn0032170	protein_coding	Dmel_CG4658	CG4658
1520	CR44872	1.00806	0.941549	0.93402	9.20063	9.21221	9.11374	529	639	569	19835321				CR44872	NT_033779.5	9959248	9960232	985	-	FBgn0266166	ncRNA	Dmel_CR44872	CR44872
1521	CG5850	0.921704	0.807388	0.875973	11.7151	11.5975	11.4065	3027	3343	2792	34327				CG5850	NT_033779.5	9959248	9963949	4702	-	FBgn0032172	protein_coding	Dmel_CG5850	CG5850
1522	CR43683	1.21177	1.1303	0.932766	6.79367	7.07079	6.97038	99	144	128	14462735				CR43683	NT_033779.5	9961018	9962104	1087	+	FBgn0263766	ncRNA	Dmel_CR43683	CR43683
1523	Dref	1.85974	0.92018	0.494789	6.47155	7.36666	6.35154	79	177	83	34328	#FFA07A,black		#87CEEB,black	Dref	NT_033779.5	9964147	9967229	3083	-	FBgn0015664	protein_coding	Dmel_CG5838	Dref
1524	RpL13	0.902719	0.986677	1.09301	14.3558	14.2082	14.3365	18882	20424	21285	34329				RpL13	NT_033779.5	9967313	9968645	1333	+	FBgn0011272	protein_coding	Dmel_CG4651	RpL13
1525	CR13130	0.993099	1.96294	1.97658	0.00999002	0	0.983008	0	0	1	19836190		#FFA07A,black	#FFA07A,black	CR13130	NT_033779.5	9983671	9984743	1073	-	FBgn0040965	ncRNA	Dmel_CR13130	CR13130
1526	bib	3.09153	1.86346	0.602765	3.31071	4.93903	4.2087	8	32	18	34330	#FF6347,black	#FFA07A,black	#B0E0E6,black	bib	NT_033779.5	9984645	9995538	10894	+	FBgn0000180	protein_coding	Dmel_CG4722	bib
1527	CG31875	0.469007	0.882047	1.88067	4.31216	3.21984	4.13109	17	9	17	318996	#87CEEB,black		#FFA07A,black	CG31875	NT_033779.5	9995561	10002736	7176	-	FBgn0051875	protein_coding	Dmel_CG31875	CG31875
1528	SoYb	0.170709	1.23643	7.24288	4.04757	1.49718	4.35374	14	2	20	34331	#00BFFF,black		#FF4500,black	SoYb	NT_033779.5	9996706	10002736	6031	-	FBgn0051755	protein_coding	Dmel_CG31755	SoYb
1529	CG4747	1.99507	1.54188	0.772845	7.06905	8.06549	7.69374	120	288	212	192507	#FFA07A,black	#FFA07A,black	#E0FFFF,black	CG4747	NT_033779.5	10003832	10008889	5058	+	FBgn0043456	protein_coding	Dmel_CG4747	CG4747
1530	CR44873	1.92479	0.993151	0.51598	0.0099143	0.954614	0	0	1	0	19835652	#FFA07A,black		#B0E0E6,black	CR44873	NT_033779.5	10004310	10005043	734	-	FBgn0266167	ncRNA	Dmel_CR44873	CR44873
1531	Trp1	1.2807	1.08861	0.850013	10.4874	10.8444	10.6099	1292	1983	1607	34333	#FFE4B3,black			Trp1	NT_033779.5	10009381	10013170	3790	+	FBgn0011584	protein_coding	Dmel_CG4758	Trp1
1532	CG13131	0.102727	0.719929	7.0082	5.18942	1.9063	4.71535	32	3	26	34334	#1E90FF,black	#E0FFFF,black	#FF4500,black	CG13131	NT_033779.5	10013227	10017463	4237	-	FBgn0032175	protein_coding	Dmel_CG13131	CG13131
1533	CG13127	0.0826673	1.36907	16.5612	3.59654	0	4.04973	10	0	16	34335	#1E90FF,black	#FFE4B3,black	#FF0000,black	CG13127	NT_033779.5	10026676	10029298	2623	+	FBgn0032176	protein_coding	Dmel_CG13127	CG13127
1534	obst-B	8.06992	1.32184	0.163799	3.46483	6.47738	3.86738	9	95	14	34336	#FF0000,black	#FFE4B3,black	#00BFFF,black	obst-B	NT_033779.5	10032690	10038954	6265	+	FBgn0027600	protein_coding	Dmel_CG4778	obst-B
1535	CG33301	4.5523	26.4965	5.82047	1.70782	3.89442	6.43555	2	15	88	2768917	#FF4500,black	#FF0000,black	#FF4500,black	CG33301	NT_033779.5	10049580	10051201	1622	+	FBgn0053301	protein_coding	Dmel_CG33301	CG33301
1536	CR44874	3.69415	4.78213	1.29451	0.0333544	1.9186	2.29101	0	3	4	19835697	#FF6347,black	#FF4500,black	#FFE4B3,black	CR44874	NT_033779.5	10051362	10052289	928	+	FBgn0266168	ncRNA	Dmel_CR44874	CR44874
1537	CR44875	0.893899	2.29379	2.56605	1.09405	0.932236	2.29179	1	1	4	19834862		#FF6347,black	#FF6347,black	CR44875	NT_033779.5	10053604	10054100	497	+	FBgn0266169	ncRNA	Dmel_CR44875	CR44875
1538	Cpr31A	0.436702	2.24274	5.13563	2.12172	0.926442	3.28698	3	1	9	2768918	#87CEEB,black	#FF6347,black	#FF4500,black	Cpr31A	NT_033779.5	10054213	10055935	1723	+	FBgn0053302	protein_coding	Dmel_CG33302	Cpr31A
1539	Pen	0.358462	1.11131	3.10022	10.9249	9.4448	11.0772	1750	751	2222	34338	#87CEEB,black		#FF6347,black	Pen	NT_033779.5	10056900	10060095	3196	+	FBgn0267727	protein_coding	Dmel_CG4799	Pen
1540	Spn31A	1.92479	0.993151	0.51598	0.0099143	0.954614	0	0	1	0	34339	#FFA07A,black		#B0E0E6,black	Spn31A	NT_033779.5	10060816	10063925	3110	+	FBgn0032178	protein_coding	Dmel_CG4804	Spn31A
1541	CG44153	0.787667	0.0649502	0.082459	3.94452	3.60018	0	13	12	0	34341	#E0FFFF,black	#1E90FF,black	#1E90FF,black	CG44153	NT_033779.5	10064121	10180256	116136	-	FBgn0265002	protein_coding	Dmel_CG44153	CG44153
1542	CG13133	1	1	1	0	0	0	0	0	0	34342				CG13133	NT_033779.5	10091208	10092389	1182	-	FBgn0032181	protein_coding	Dmel_CG13133	CG13133
1543	CG34109	0.101369	1.08728	10.7259	3.30231	0	3.42303	8	0	10	4379890	#1E90FF,black		#FF0000,black	CG34109	NT_033779.5	10094088	10125736	31649	+	FBgn0083945	protein_coding	Dmel_CG34109	CG34109
1544	CG13135	1	1	1	0	0	0	0	0	0	34345				CG13135	NT_033779.5	10122129	10122771	643	-	FBgn0032184	protein_coding	Dmel_CG13135	CG13135
1545	CG4839	1.23011	0.1013	0.0823503	3.30329	3.60208	0	8	12	0	34348		#1E90FF,black	#1E90FF,black	CG4839	NT_033779.5	10144776	10156407	11632	+	FBgn0032187	protein_coding	Dmel_CG4839	CG4839
1546	CG13137	0.0432526	0.337214	7.79639	4.53107	0	2.96281	20	0	7	34349	#1E90FF,black	#87CEEB,black	#FF4500,black	CG13137	NT_033779.5	10172702	10174090	1389	+	FBgn0032188	protein_coding	Dmel_CG13137	CG13137
1547	Sur	0.523666	0.542182	1.03536	2.43809	1.5048	1.55494	4	2	2	34350	#B0E0E6,black	#B0E0E6,black		Sur	NT_033779.5	10182557	10199117	16561	-	FBgn0028675	protein_coding	Dmel_CG5772	Sur
1548	CG31874	0.0237691	1.31769	55.4371	5.39477	0	5.79278	37	0	56	318995	#1E90FF,black	#FFE4B3,black	#FF0000,black	CG31874	NT_033779.5	10189820	10191496	1677	-	FBgn0051874	protein_coding	Dmel_CG31874	CG31874
1549	Ripalpha	0.631022	0.669755	1.06138	6.87743	6.21319	6.29913	105	79	80	34351	#B0E0E6,black	#E0FFFF,black		Ripalpha	NT_033779.5	10199401	10200974	1574	-	FBgn0032189	protein_coding	Dmel_CG18145	Ripalpha
1550	RpL7	0.972019	1.11513	1.14724	15.0414	15.0004	15.1986	30369	35371	38691	34352				RpL7	NT_033779.5	10201004	10202321	1318	+	FBgn0005593	protein_coding	Dmel_CG4897	RpL7
1551	CG34159	0.792277	1.40856	1.77787	9.57711	9.24119	10.0713	687	652	1106	34353	#E0FFFF,black	#FFE4B3,black	#FFA07A,black	CG34159	NT_033779.5	10202520	10204317	1798	-	FBgn0085188	protein_coding	Dmel_CG34159	CG34159
1552	CG5734	1.12949	0.792339	0.701502	8.49935	8.67502	8.16354	325	440	294	34354		#E0FFFF,black	#E0FFFF,black	CG5734	NT_033779.5	10204757	10206961	2205	-	FBgn0032191	protein_coding	Dmel_CG5734	CG5734
1553	CG5731	3.06161	1.77807	0.580762	2.45405	4.06834	3.28436	4	17	9	34355	#FF6347,black	#FFA07A,black	#B0E0E6,black	CG5731	NT_033779.5	10207085	10209744	2660	-	FBgn0032192	protein_coding	Dmel_CG5731	CG5731
1554	CR44845	2.7942	3.84419	1.37577	0.0288109	1.51125	1.97149	0	2	3	19834829	#FF6347,black	#FF6347,black	#FFE4B3,black	CR44845	NT_033779.5	10208741	10209786	1046	+	FBgn0266139	ncRNA	Dmel_CR44845	CR44845
1555	CG5727	0.449254	0.405389	0.90236	7.34937	6.19497	6.04675	146	78	67	34356	#87CEEB,black	#87CEEB,black		CG5727	NT_033779.5	10209853	10210681	829	-	FBgn0032193	protein_coding	Dmel_CG5727	CG5727
1556	CG4901	0.815758	0.64945	0.79613	6.489	6.19521	5.86629	80	78	59	34357		#B0E0E6,black	#E0FFFF,black	CG4901	NT_033779.5	10211143	10213721	2579	+	FBgn0032194	protein_coding	Dmel_CG4901	CG4901
1557	Npc1a	1.52118	0.951699	0.625633	10.0457	10.6509	9.9743	951	1734	1034	34358	#FFA07A,black		#B0E0E6,black	Npc1a	NT_033779.5	10213812	10221216	7405	-	FBgn0024320	protein_coding	Dmel_CG5722	Npc1a
1558	Prosalpha6	1.08158	0.991063	0.916309	9.83912	9.95227	9.82617	824	1068	933	34359				Prosalpha6	NT_033779.5	10221351	10222546	1196	+	FBgn0250843	protein_coding	Dmel_CG4904	Prosalpha6
1559	CG4908	2.97453	1.69328	0.56926	3.8443	5.41696	4.60412	12	45	24	34360	#FF6347,black	#FFA07A,black	#B0E0E6,black	CG4908	NT_033779.5	10222657	10224447	1791	+	FBgn0032195	protein_coding	Dmel_CG4908	CG4908
1560	CG5708	0.815939	0.597531	0.732323	9.07255	8.77908	8.32964	484	473	330	34361		#B0E0E6,black	#E0FFFF,black	CG5708	NT_033779.5	10224457	10226808	2352	-	FBgn0032196	protein_coding	Dmel_CG5708	CG5708
1561	CG5694	0.84456	0.851691	1.00844	7.65009	7.40636	7.41849	180	182	175	34362				CG5694	NT_033779.5	10227760	10231692	3933	-	FBgn0032197	protein_coding	Dmel_CG5694	CG5694
1562	eEF1delta	1.29287	0.70635	0.546341	11.5657	11.9362	11.0641	2729	4228	2202	34363	#FFE4B3,black	#E0FFFF,black	#B0E0E6,black	eEF1delta	NT_033779.5	10232507	10234450	1944	+	FBgn0032198	protein_coding	Dmel_CG4912	eEF1delta
1563	mthl15	1.92958	1.78872	0.927	2.12513	3.07341	2.96406	3	8	7	318914	#FFA07A,black	#FFA07A,black		mthl15	NT_033779.5	10234585	10238317	3733	-	FBgn0051720	protein_coding	Dmel_CG31720	mthl15
1564	me31B	0.80096	0.947821	1.18336	9.41993	9.09973	9.34262	616	591	667	34364				me31B	NT_033779.5	10239341	10242172	2832	+	FBgn0004419	protein_coding	Dmel_CG4916	me31B
1565	chico	1.05876	0.399599	0.377423	6.45288	6.53525	5.1295	78	99	35	64880		#87CEEB,black	#87CEEB,black	chico	NT_033779.5	10242512	10247078	4567	-	FBgn0024248	protein_coding	Dmel_CG5686	chico
1566	CR44995	0.677996	0.177651	0.262024	4.045	3.48435	1.55211	14	11	2	19834991	#E0FFFF,black	#00BFFF,black	#87CEEB,black	CR44995	NT_033779.5	10242685	10245977	3293	+	FBgn0266330	ncRNA	Dmel_CR44995	CR44995
1567	bsk	1.12486	0.510558	0.453884	7.78693	7.95668	6.81707	198	267	115	44801		#B0E0E6,black	#87CEEB,black	bsk	NT_033779.5	10247502	10250501	3000	-	FBgn0000229	protein_coding	Dmel_CG5680	bsk
1568	CG31717	0.860393	1.2319	1.43178	8.88205	8.66512	9.18293	424	437	597	318911			#FFE4B3,black	CG31717	NT_033779.5	10250737	10251714	978	+	FBgn0051717	protein_coding	Dmel_CG31717	CG31717
1569	Ror	10.3731	6.32844	0.610084	1.10721	4.48198	3.76906	1	23	13	34367	#FF0000,black	#FF4500,black	#B0E0E6,black	Ror	NT_033779.5	10251843	10254686	2844	+	FBgn0010407	protein_coding	Dmel_CG4926	Ror
1570	CG5676	1.13523	1.396	1.22971	10.2647	10.4476	10.746	1107	1506	1766	34368		#FFE4B3,black		CG5676	NT_033779.5	10254610	10255891	1282	-	FBgn0032200	protein_coding	Dmel_CG5676	CG5676
1571	Pten	1.06881	0.962947	0.900951	7.48114	7.57715	7.42667	160	205	176	43991				Pten	NT_033779.5	10256319	10261049	4731	-	FBgn0026379	protein_coding	Dmel_CG5671	Pten
1572	Rsf1	1.1904	1.15239	0.96807	9.44775	9.6992	9.65239	628	896	827	34370				Rsf1	NT_033779.5	10261795	10263554	1760	-	FBgn0011305	protein_coding	Dmel_CG5655	Rsf1
1573	CG18619	0.960062	0.857264	0.892926	9.05763	8.99883	8.83545	479	551	469					CG18619
1574	Mob3	0.708747	0.85374	1.20458	7.77964	7.28298	7.55151	197	167	192	34372	#E0FFFF,black			Mob3	NT_033779.5	10265336	10266570	1235	+	FBgn0259482	protein_coding	Dmel_CG4946	Mob3
1575	CG4953	1.0524	0.78496	0.745876	7.41693	7.49061	7.06762	153	193	137	34373		#E0FFFF,black	#E0FFFF,black	CG4953	NT_033779.5	10266703	10268748	2046	+	FBgn0032204	protein_coding	Dmel_CG4953	CG4953
1576	CG4957	0.784892	0.992084	1.26398	5.10075	4.75131	5.08928	30	28	34	34374	#E0FFFF,black		#FFE4B3,black	CG4957	NT_033779.5	10268872	10269904	1033	+	FBgn0032205	protein_coding	Dmel_CG4957	CG4957
1577	Mulk	1.42723	1.18261	0.828606	7.05696	7.57018	7.29894	119	204	161	326168	#FFE4B3,black			Mulk	NT_033779.5	10270051	10271465	1415	+	FBgn0260750	protein_coding	Dmel_CG31873	Mulk
1578	trk	1.78578	1.33724	0.748829	6.03186	6.86841	6.45112	58	125	89	34376	#FFA07A,black	#FFE4B3,black	#E0FFFF,black	trk	NT_033779.5	10271443	10272324	882	-	FBgn0003751	protein_coding	Dmel_CG5619	trk
1579	Utx	1.09398	1.16631	1.06612	7.98969	8.11929	8.21165	228	299	304	34377				Utx	NT_033779.5	10272325	10278811	6487	-	FBgn0260749	protein_coding	Dmel_CG5640	Utx
1580	CG34043	0.44624	0.411272	0.921638	5.70147	4.53736	4.41964	46	24	21	3885606	#87CEEB,black	#87CEEB,black		CG34043	NT_033779.5	10278951	10280872	1922	-	FBgn0054043	protein_coding	Dmel_CG34043	CG34043
1581	CG5604	1.1091	1.0077	0.908571	9.08741	9.2368	9.09847	489	650	563	34378				CG5604	NT_033779.5	10281943	10292365	10423	-	FBgn0032208	protein_coding	Dmel_CG5604	CG5604
1582	Hand	4.21338	0.177756	0.0421883	3.46342	5.5384	0.971385	9	49	1	34379	#FF4500,black	#00BFFF,black	#1E90FF,black	Hand	NT_033779.5	10292679	10295385	2707	-	FBgn0032209	protein_coding	Dmel_CG18144	Hand
1583	CYLD	0.439245	1.02746	2.33915	8.58522	7.39832	8.6243	345	181	405	34380	#87CEEB,black		#FF6347,black	CYLD	NT_033779.5	10295859	10299847	3989	-	FBgn0032210	protein_coding	Dmel_CG5603	CYLD
1584	CR44968	1.62851	0.588028	0.361084	4.04958	4.75313	3.28353	14	28	9	19835428	#FFA07A,black	#B0E0E6,black	#87CEEB,black	CR44968	NT_033779.5	10297730	10298413	684	+	FBgn0266303	ncRNA	Dmel_CR44968	CR44968
1585	CG13138	6.42326	3.81562	0.594032	0.036484	2.71979	1.9684	0	6	3	34381	#FF4500,black	#FF6347,black	#B0E0E6,black	CG13138	NT_033779.5	10299977	10302018	2042	-	FBgn0032211	protein_coding	Dmel_CG13138	CG13138
1586	nmd	1.14942	0.940989	0.818664	8.4174	8.61831	8.32965	307	423	330	44021				nmd	NT_033779.5	10302173	10303947	1775	-	FBgn0005322	protein_coding	Dmel_CG5395	nmd
1587	CG5390	1.16212	0.855852	0.736456	12.1817	12.3984	11.9571	4183	5825	4090	34383			#E0FFFF,black	CG5390	NT_033779.5	10304069	10306594	2526	-	FBgn0032213	protein_coding	Dmel_CG5390	CG5390
1588	CG4968	0.588584	0.78879	1.34015	8.94509	8.18041	8.6028	443	312	399	34384	#B0E0E6,black	#E0FFFF,black	#FFE4B3,black	CG4968	NT_033779.5	10306922	10308045	1124	+	FBgn0032214	protein_coding	Dmel_CG4968	CG4968
1589	Cdk5alpha	1.91231	0.192442	0.100633	5.14703	6.08235	2.76953	31	72	6	34385	#FFA07A,black	#00BFFF,black	#1E90FF,black	Cdk5alpha	NT_033779.5	10308131	10310956	2826	-	FBgn0027491	protein_coding	Dmel_CG5387	Cdk5alpha
1590	l(2)SH0834	0.720585	0.961538	1.33439	8.74685	8.27409	8.69027	386	333	424	34386	#E0FFFF,black		#FFE4B3,black	l(2)SH0834	NT_033779.5	10311050	10312099	1050	-	FBgn0267365	protein_coding	Dmel_CG5385	l(2)SH0834
1591	CG5384	1.07488	1.35297	1.25872	11.5454	11.6496	11.9816	2691	3466	4160			#FFE4B3,black	#FFE4B3,black	CG5384
1592	CG4972	0.938993	0.815795	0.868798	8.88202	8.79121	8.5883	424	477	395	34388				CG4972	NT_033779.5	10314792	10317569	2778	+	FBgn0032217	protein_coding	Dmel_CG4972	CG4972
1593	CG5381	1.37581	0.887354	0.644967	7.40761	7.86789	7.23519	152	251	154	34389	#FFE4B3,black		#B0E0E6,black	CG5381	NT_033779.5	10317497	10323102	5606	-	FBgn0032218	protein_coding	Dmel_CG5381	CG5381
1594	CG4995	1.05886	1.07203	1.01243	7.66603	7.74855	7.76638	182	231	223	34390				CG4995	NT_033779.5	10322476	10324990	2515	+	FBgn0032219	protein_coding	Dmel_CG4995	CG4995
1595	RnrL	2.78196	1.07665	0.387013	6.27891	7.75501	6.38546	69	232	85	34392	#FF6347,black		#87CEEB,black	RnrL	NT_033779.5	10325026	10327943	2918	-	FBgn0011703	protein_coding	Dmel_CG5371	RnrL
1596	CG5375	2.53955	0.664625	0.261709	3.13762	4.48219	2.54823	7	23	5		#FF6347,black	#B0E0E6,black	#87CEEB,black	CG5375
1597	CG5037	0.773864	0.764614	0.988047	6.70403	6.33419	6.31684	93	86	81	34394	#E0FFFF,black	#E0FFFF,black		CG5037	NT_033779.5	10331471	10333129	1659	+	FBgn0032222	protein_coding	Dmel_CG5037	CG5037
1598	GATAd	1.04112	1.48984	1.431	5.19187	5.25	5.76703	32	40	55	34395		#FFE4B3,black	#FFE4B3,black	GATAd	NT_033779.5	10333734	10339185	5452	+	FBgn0032223	protein_coding	Dmel_CG5034	GATAd
1599	SamDC	0.943911	0.648289	0.686812	7.61781	7.53453	6.99252	176	199	130	34396		#B0E0E6,black	#E0FFFF,black	SamDC	NT_033779.5	10339457	10341503	2047	+	FBgn0019932	protein_coding	Dmel_CG5029	SamDC
1600	CG31715	0.755765	0.949239	1.256	9.04251	8.63853	8.96736	474	429	514	318909	#E0FFFF,black		#FFE4B3,black	CG31715	NT_033779.5	10341616	10342523	908	+	FBgn0051715	protein_coding	Dmel_CG31715	CG31715
1601	Sps2	1.4715	1.31889	0.896289	7.54268	8.09997	7.942	167	295	252	34397	#FFE4B3,black	#FFE4B3,black		Sps2	NT_033779.5	10342594	10344223	1630	+	FBgn0032224	protein_coding	Dmel_CG5025	Sps2
1602	CG5022	16.8529	0.46418	0.027543	1.10724	5.18217	0	1	38	0	34398	#FF0000,black	#87CEEB,black	#1E90FF,black	CG5022	NT_033779.5	10344442	10347706	3265	+	FBgn0032225	protein_coding	Dmel_CG5022	CG5022
1603	CG34367	0.0134632	1.43987	106.949	6.21483	0	6.74077	66	0	109	5740879	#1E90FF,black	#FFE4B3,black	#FF0000,black	CG34367	NT_033779.5	10347851	10353905	6055	-	FBgn0085396	protein_coding	Dmel_CG34367	CG34367
1604	CG5367	0.310147	1.12757	3.63561	3.5965	1.90752	3.76972	10	3	13	34401	#87CEEB,black		#FF6347,black	CG5367	NT_033779.5	10354743	10356597	1855	-	FBgn0032228	protein_coding	Dmel_CG5367	CG5367
1605	CG5045	0.738804	0.82839	1.12126	9.2249	8.78816	8.95328	538	476	509	34402	#E0FFFF,black			CG5045	NT_033779.5	10356795	10358078	1284	+	FBgn0032229	protein_coding	Dmel_CG5045	CG5045
1606	Cand1	0.453417	0.609929	1.34518	9.21139	8.0703	8.49811	533	289	371	34403	#87CEEB,black	#B0E0E6,black	#FFE4B3,black	Cand1	NT_033779.5	10358134	10362707	4574	-	FBgn0027568	protein_coding	Dmel_CG5366	Cand1
1607	pim	0.486443	0.410572	0.844029	6.10214	5.06248	4.81785	61	35	28	34404	#87CEEB,black	#87CEEB,black		pim	NT_033779.5	10362989	10364092	1104	+	FBgn0003087	protein_coding	Dmel_CG5052	pim
1608	lft	3.90019	9.04624	2.31943	1.10679	3.07034	4.28411	1	8	19	34405	#FF6347,black	#FF0000,black	#FF6347,black	lft	NT_033779.5	10364471	10366410	1940	+	FBgn0032230	protein_coding	Dmel_CG13139	lft
1609	CG5056	0.623139	0.669758	1.07481	6.87742	6.19505	6.29913	105	78	80	34406	#B0E0E6,black	#E0FFFF,black		CG5056	NT_033779.5	10366692	10367946	1255	+	FBgn0032231	protein_coding	Dmel_CG5056	CG5056
1610	rho-5	1.73426	0.878364	0.506478	5.00502	5.79934	4.81791	28	59	28	2768944	#FFA07A,black		#B0E0E6,black	rho-5	NT_033779.5	10368025	10373900	5876	-	FBgn0041723	protein_coding	Dmel_CG33304	rho-5
1611	CG33303	1.167	0.735158	0.629953	10.2277	10.4505	9.78385	1079	1509	906	2768916		#E0FFFF,black	#B0E0E6,black	CG33303	NT_033779.5	10373369	10375757	2389	-	FBgn0053303	protein_coding	Dmel_CG33303	CG33303
1612	dpr19	3.57989	0.182694	0.0510334	2.4525	4.29242	0	4	20	0	34408	#FF6347,black	#00BFFF,black	#1E90FF,black	dpr19	NT_033779.5	10376168	10379905	3738	+	FBgn0032233	protein_coding	Dmel_CG13140	dpr19
1613	gny	1.73228	1.45593	0.840473	5.95649	6.74916	6.49843	55	115	92	34409	#FFA07A,black	#FFE4B3,black		gny	NT_033779.5	10380103	10382864	2762	+	FBgn0032234	protein_coding	Dmel_CG5091	gny
1614	CG5096	10.0712	2.1996	0.218404	3.72938	7.06155	4.86662	11	143	29	34410	#FF0000,black	#FF6347,black	#00BFFF,black	CG5096	NT_033779.5	10382263	10384723	2461	+	FBgn0032235	protein_coding	Dmel_CG5096	CG5096
1615	cdc2	1.30256	1.3829	1.06168	6.82234	7.20369	7.29003	101	158	160		#FFE4B3,black	#FFE4B3,black		cdc2
1616	mRpS7	0.962651	0.940065	0.976538	8.61417	8.55926	8.52501	352	406	378	34412				mRpS7	NT_033779.5	10386662	10387652	991	+	FBgn0032236	protein_coding	Dmel_CG5108	mRpS7
1617	da	0.794519	1.25913	1.58477	9.16759	8.83574	9.50001	517	492	744	34413	#E0FFFF,black	#FFE4B3,black	#FFA07A,black	da	NT_033779.5	10388105	10393228	5124	+	FBgn0267821	protein_coding	Dmel_CG5102	da
1618	Mdh1	0.846144	1.15759	1.36808	15.3138	15.0728	15.5249	36681	37190	48512	34414			#FFE4B3,black	Mdh1	NT_033779.5	10393774	10396332	2559	-	FBgn0262782	protein_coding	Dmel_CG5362	Mdh1
1619	Cnot4	0.946438	1.22364	1.29289	8.48156	8.40213	8.77273	321	364	449	34416			#FFE4B3,black	Cnot4	NT_033779.5	10396716	10403206	6491	+	FBgn0051716	protein_coding	Dmel_CG31716	Cnot4
1620	CG17768	0.867395	0.960097	1.10687	9.22224	9.017	9.16349	537	558	589	3772012				CG17768	NT_033779.5	10403197	10405203	2007	-	FBgn0032240	protein_coding	Dmel_CG17768	CG17768
1621	LSm-4	0.861174	0.973055	1.12992	9.38202	9.1664	9.34262	600	619	667	3772280				LSm-4	NT_033779.5	10403197	10405203	2007	-	FBgn0067622	protein_coding	Dmel_CG33677	LSm-4
1622	Ir31a	1	1	1	0	0	0	0	0	0	318912				Ir31a	NT_033779.5	10405565	10408197	2633	+	FBgn0051718	protein_coding	Dmel_CG31718	Ir31a
1623	RpS27A	0.779758	0.933338	1.19696	14.6542	14.2953	14.5546	23220	21695	24760	34420	#E0FFFF,black			RpS27A	NT_033779.5	10408352	10410456	2105	+	FBgn0003942	protein_coding	Dmel_CG5271	RpS27A
1624	Ip259	0.922833	1.30154	1.41037	11.802	11.6862	12.1823	3215	3555	4781	34419		#FFE4B3,black	#FFE4B3,black	Ip259	NT_033779.5	10408352	10409610	1259	+	FBgn0025366	protein_coding	Dmel_CG5277	Ip259
1625	CG5355	0.926909	0.833205	0.898908	9.3307	9.2212	9.06744	579	643	551	34421				CG5355	NT_033779.5	10410537	10413463	2927	-	FBgn0032242	protein_coding	Dmel_CG5355	CG5355
1626	Klp31E	0.570338	0.754033	1.32208	4.95267	4.14256	4.54537	27	18	23	34422	#B0E0E6,black	#E0FFFF,black	#FFE4B3,black	Klp31E	NT_033779.5	10414017	10418991	4975	+	FBgn0032243	protein_coding	Dmel_CG5300	Klp31E
1627	RfC3	1.24621	1.28662	1.03242	5.64028	5.95783	6.00386	44	66	65	34423		#FFE4B3,black		RfC3	NT_033779.5	10419190	10420612	1423	+	FBgn0032244	protein_coding	Dmel_CG5313	RfC3
1628	pie	0.319214	0.696434	2.18171	6.12543	4.47803	5.60349	62	23	49	44315	#87CEEB,black	#E0FFFF,black	#FF6347,black	pie	NT_033779.5	10420625	10422780	2156	-	FBgn0005683	protein_coding	Dmel_CG5354	pie
1629	CG5168	1.25917	1.19127	0.946071	9.2142	9.54668	9.4667	534	806	727	34425	#FFE4B3,black			CG5168	NT_033779.5	10423291	10425482	2192	+	FBgn0032246	protein_coding	Dmel_CG5168	CG5168
1630	SmB	1.40155	0.934695	0.666902	7.36938	7.8564	7.27195	148	249	158	34426	#FFE4B3,black		#E0FFFF,black	SmB	NT_033779.5	10425483	10426627	1145	-	FBgn0262601	protein_coding	Dmel_CG5352	SmB
1631	KdelR	1.40622	0.867201	0.61669	10.598	11.0898	10.3925	1395	2351	1382	34427	#FFE4B3,black		#B0E0E6,black	KdelR	NT_033779.5	10426887	10428632	1746	+	FBgn0267330	protein_coding	Dmel_CG5183	KdelR
1632	CG5188	0.598491	1.19636	1.99895	7.75023	7.00963	8.00888	193	138	264	34428	#B0E0E6,black		#FFA07A,black	CG5188	NT_033779.5	10428829	10429988	1160	+	FBgn0032247	protein_coding	Dmel_CG5188	CG5188
1633	CG5343	0.582362	1.18911	2.04188	7.91858	7.13856	8.16846	217	151	295		#B0E0E6,black		#FF6347,black	CG5343
1634	TfIIB	0.561609	0.871074	1.55103	7.64203	6.80966	7.44289	179	120	178	34430	#B0E0E6,black		#FFA07A,black	TfIIB	NT_033779.5	10431338	10433116	1779	+	FBgn0004915	protein_coding	Dmel_CG5193	TfIIB
1635	CG5337	1.08023	1.00464	0.930025	5.93005	6.04139	5.93673	54	70	62					CG5337
1636	holn1	0.750862	0.554575	0.738584	6.76409	6.35071	5.91355	97	87	61	34432	#E0FFFF,black	#B0E0E6,black	#E0FFFF,black	holn1	NT_033779.5	10435995	10437316	1322	+	FBgn0032250	protein_coding	Dmel_CG5198	holn1
1637	CHIP	0.764972	1.00787	1.31752	8.36973	7.98321	8.38104	297	272	342		#E0FFFF,black		#FFE4B3,black	CHIP
1638	CG13142	0.173706	0.491913	2.83188	5.23215	2.70687	4.20863	33	6	18		#00BFFF,black	#87CEEB,black	#FF6347,black	CG13142
1639	CR45375	1.15965	2.10549	1.81562	1.69935	1.91304	2.7735	2	3	6	19835802		#FF6347,black	#FFA07A,black	CR45375	NT_033779.5	10441820	10442204	385	-	FBgn0266915	ncRNA	Dmel_CR45375	CR45375
1640	loh	0.245968	1.50279	6.1097	4.73016	2.7067	5.3178	23	6	40	34435	#00BFFF,black	#FFA07A,black	#FF4500,black	loh	NT_033779.5	10442534	10450080	7547	+	FBgn0032252	protein_coding	Dmel_CG6232	loh
1641	ppk10	0.272953	2.08451	7.63689	6.71961	4.84633	7.77932	94	30	225	3885617	#87CEEB,black	#FF6347,black	#FF4500,black	ppk10	NT_033779.5	10450134	10452396	2263	-	FBgn0065110	protein_coding	Dmel_CG34042	ppk10
1642	CG5322	0.517768	2.85368	5.51151	8.85122	7.9016	10.364	415	257	1355		#B0E0E6,black	#FF6347,black	#FF4500,black	CG5322
1643	LM408	0.478057	1.14817	2.40174	13.2672	12.2024	13.4665	8878	5085	11646		#87CEEB,black		#FF6347,black	LM408
1644	RluA-1	0.847942	1.06266	1.25322	3.45952	3.22156	3.5472	9	9	11	34438			#FFE4B3,black	RluA-1	NT_033779.5	10463340	10474349	11010	-	FBgn0051719	protein_coding	Dmel_CG31719	RluA-1
1645	RluA-2	2.22261	1.12319	0.505348	3.60092	4.75317	3.76852	10	28	13	34440	#FF6347,black		#B0E0E6,black	RluA-2	NT_033779.5	10477073	10482975	5903	+	FBgn0032256	protein_coding	Dmel_CG6187	RluA-2
1646	Grip75	1.32839	1.21652	0.915788	7.32014	7.72982	7.6029	143	228	199	34441	#FFE4B3,black			Grip75	NT_033779.5	10483295	10485857	2563	+	FBgn0026431	protein_coding	Dmel_CG6176	Grip75
1647	CG7456	1.37308	1.27182	0.926251	7.34007	7.79748	7.68696	145	239	211	34442	#FFE4B3,black	#FFE4B3,black		CG7456	NT_033779.5	10485538	10488622	3085	-	FBgn0032258	protein_coding	Dmel_CG7456	CG7456
1648	CG6144	1.04239	1.63433	1.56787	6.62548	6.68537	7.33418	88	110	165	34443		#FFA07A,black	#FFA07A,black	CG6144	NT_033779.5	10488694	10490461	1768	+	FBgn0032259	protein_coding	Dmel_CG6144	CG6144
1649	CG13144	1.08167	1.62885	1.50587	6.55908	6.67234	7.26293	84	109	157	34444		#FFA07A,black	#FFA07A,black	CG13144	NT_033779.5	10489900	10491454	1555	-	FBgn0032260	protein_coding	Dmel_CG13144	CG13144
1650	Myo31DF	2.393	0.706975	0.295435	6.60924	7.86806	6.10897	87	251	70	34445	#FF6347,black	#E0FFFF,black	#87CEEB,black	Myo31DF	NT_033779.5	10491814	10506779	14966	-	FBgn0086347	protein_coding	Dmel_CG7438	Myo31DF
1651	CR44224	0.130338	1.90577	14.6218	2.93967	0	3.87005	6	0	14	14462736	#00BFFF,black	#FFA07A,black	#FF0000,black	CR44224	NT_033779.5	10506301	10507015	715	+	FBgn0265155	ncRNA	Dmel_CR44224	CR44224
1652	CG6094	0.78572	1.43138	1.82174	8.23272	7.88481	8.75012	270	254	442	34446	#E0FFFF,black	#FFE4B3,black	#FFA07A,black	CG6094	NT_033779.5	10507081	10508032	952	+	FBgn0032261	protein_coding	Dmel_CG6094	CG6094
1653	CG7384	0.729644	1.30679	1.791	8.53002	8.07528	8.91605	332	290	496	34447	#E0FFFF,black	#FFE4B3,black	#FFA07A,black	CG7384	NT_033779.5	10507859	10510453	2595	-	FBgn0032262	protein_coding	Dmel_CG7384	CG7384
1654	Fatp	0.758368	0.704594	0.929093	10.0934	9.69436	9.58825	983	893	791	26067068	#E0FFFF,black	#E0FFFF,black		Fatp	NT_033779.5	10510672	10517218	6547	-	FBgn0267828	protein_coding	Dmel_CG46149	Fatp
1655	CG45083	0.760505	0.707154	0.929848	9.09909	8.70412	8.59918	493	449	398		#E0FFFF,black	#E0FFFF,black		CG45083
1656	Lrr47	0.919733	0.728112	0.791655	5.50507	5.38436	5.0473	40	44	33	34449		#E0FFFF,black	#E0FFFF,black	Lrr47	NT_033779.5	10517335	10519269	1935	+	FBgn0010398	protein_coding	Dmel_CG6098	Lrr47
1657	Lip4	2.03333	0.873402	0.429543	8.86501	9.88886	8.66973	419	1022	418	34450	#FF6347,black		#87CEEB,black	Lip4	NT_033779.5	10527572	10531778	4207	+	FBgn0032264	protein_coding	Dmel_CG6113	Lip4
1658	CG18301	2.25737	1.64964	0.730782	4.14487	5.31951	4.86702	15	42	29	34451	#FF6347,black	#FFA07A,black	#E0FFFF,black	CG18301	NT_033779.5	10531821	10533647	1827	+	FBgn0032265	protein_coding	Dmel_CG18301	CG18301
1659	CG18302	1	1	1	0	0	0	0	0	0	34452				CG18302	NT_033779.5	10534322	10536587	2266	+	FBgn0032266	protein_coding	Dmel_CG18302	CG18302
1660	CR44618	1	1	1	0	0	0	0	0	0	19834771				CR44618	NT_033779.5	10542860	10543522	663	-	FBgn0265829	ncRNA	Dmel_CR44618	CR44618
1661	Trim9	3.3558	1.86161	0.554745	4.23321	5.97986	5.12976	16	67	35	34453	#FF6347,black	#FFA07A,black	#B0E0E6,black	Trim9	NT_033779.5	10544883	10628054	83172	+	FBgn0051721	protein_coding	Dmel_CG31721	Trim9
1662	CG6138	0.0127758	1.27507	99.8037	7.21591	0.925463	7.56648	133	1	194	34454	#1E90FF,black	#FFE4B3,black	#FF0000,black	CG6138	NT_033779.5	10567255	10568012	758	+	FBgn0032268	protein_coding	Dmel_CG6138	CG6138
1663	w-cup	0.00199738	1.43853	720.206	8.96767	0	9.49227	450	0	740	34455	#1E90FF,black	#FFE4B3,black	#FF0000,black	w-cup	NT_033779.5	10575860	10577792	1933	-	FBgn0032269	protein_coding	Dmel_CG7363	w-cup
1664	CG34160	0.0263459	1.22102	46.3456	7.47193	2.22565	7.76001	159	4	222	5740175	#1E90FF,black		#FF0000,black	CG34160	NT_033779.5	10579753	10580324	572	+	FBgn0250826	protein_coding	Dmel_CG34160	CG34160
1665	CG34161	0.00231011	0.714031	309.089	8.75782	0	8.27188	389	0	317	5740441	#1E90FF,black	#E0FFFF,black	#FF0000,black	CG34161	NT_033779.5	10580957	10581702	746	-	FBgn0085190	protein_coding	Dmel_CG34161	CG34161
1666	CG7329	0.247255	2.03104	8.21434	2.94062	0.924692	3.96284	6	1	15	34457	#00BFFF,black	#FF6347,black	#FF0000,black	CG7329	NT_033779.5	10629352	10638471	9120	-	FBgn0032271	protein_coding	Dmel_CG7329	CG7329
1667	CR45351	1	1	1	0	0	0	0	0	0	19835344				CR45351	NT_033779.5	10638562	10639592	1031	+	FBgn0266891	ncRNA	Dmel_CR45351	CR45351
1668	CG31872	1	1	1	0	0	0	0	0	0	34458				CG31872	NT_033779.5	10639931	10643539	3609	+	FBgn0051872	protein_coding	Dmel_CG31872	CG31872
1669	CG18284	1	1	1	0	0	0	0	0	0	34460				CG18284	NT_033779.5	10643971	10645891	1921	+	FBgn0043825	protein_coding	Dmel_CG18284	CG18284
1670	CG17097	1	1	1	0	0	0	0	0	0	34461				CG17097	NT_033779.5	10646415	10650152	3738	+	FBgn0265264	protein_coding	Dmel_CG17097	CG17097
1671	CR44580	0.1543	0.303158	1.96473	2.69619	0	0.97433	5	0	1	19836227	#00BFFF,black	#87CEEB,black	#FFA07A,black	CR44580	NT_033779.5	10650857	10651454	598	+	FBgn0265791	ncRNA	Dmel_CR44580	CR44580
1672	CG17098	0.00325307	0.648222	199.265	8.26398	0	7.63854	276	0	204	34462	#1E90FF,black	#B0E0E6,black	#FF0000,black	CG17098	NT_033779.5	10651613	10654499	2887	+	FBgn0032276	protein_coding	Dmel_CG17098	CG17098
1673	CR45692	0.315131	0.315131	1	1.66598	0	0	2	0	0	19835499	#87CEEB,black	#87CEEB,black		CR45692	NT_033779.5	10657627	10658031	405	+	FBgn0267256	ncRNA	Dmel_CR45692	CR45692
1674	CG45690	0.23445	0.23445	1	2.09265	0	0	3	0	0	19836101	#00BFFF,black	#00BFFF,black		CG45690	NT_033779.5	10658281	10658559	279	+	FBgn0267254	protein_coding	Dmel_CG45690	CG45690
1675	CG31871	0.980131	5.76341	5.88024	0.0289533	0	2.55588	0	0	5	34463		#FF4500,black	#FF4500,black	CG31871	NT_033779.5	10662081	10671487	9407	+	FBgn0051871	protein_coding	Dmel_CG31871	CG31871
1676	CG17104	0.724776	0.70882	0.977986	5.84851	5.38411	5.352	51	44	41	34465	#E0FFFF,black	#E0FFFF,black		CG17104	NT_033779.5	10677198	10679707	2510	+	FBgn0040496	protein_coding	Dmel_CG17104	CG17104
1677	CR44180	1	1	1	0	0	0	0	0	0	14462737				CR44180	NT_033779.5	10680151	10680480	330	-	FBgn0265069	ncRNA	Dmel_CR44180	CR44180
1678	CG17105	6.29364	0.0976232	0.0155114	10.573	13.2269	7.2164	1371	10345	152	34466	#FF4500,black	#1E90FF,black	#1E90FF,black	CG17105	NT_033779.5	10681030	10681775	746	+	FBgn0032280	protein_coding	Dmel_CG17105	CG17105
1679	CG17107	13.7286	0.210542	0.015336	7.16165	10.9408	4.91383	128	2120	30	34467	#FF0000,black	#00BFFF,black	#1E90FF,black	CG17107	NT_033779.5	10681902	10682528	627	+	FBgn0032281	protein_coding	Dmel_CG17107	CG17107
1680	CG7299	1.44369	0.668292	0.462906	4.78977	5.31953	4.20832	24	42	18	34468	#FFE4B3,black	#E0FFFF,black	#87CEEB,black	CG7299	NT_033779.5	10683427	10684409	983	-	FBgn0032282	protein_coding	Dmel_CG7299	CG7299
1681	CG7296	8.69221	0.503443	0.0579189	7.13909	10.2588	6.14899	126	1321	72	34469	#FF0000,black	#B0E0E6,black	#1E90FF,black	CG7296	NT_033779.5	10686124	10687066	943	-	FBgn0032283	protein_coding	Dmel_CG7296	CG7296
1682	CG7294	8.32863	0.531809	0.0638531	6.95767	10.0157	6.04665	111	1116	67	34470	#FF0000,black	#B0E0E6,black	#1E90FF,black	CG7294	NT_033779.5	10688734	10689271	538	-	FBgn0032284	protein_coding	Dmel_CG7294	CG7294
1683	CG17108	0.22761	0.273699	1.20249	9.54942	7.41406	7.68008	674	183	210	34471	#00BFFF,black	#87CEEB,black		CG17108	NT_033779.5	10692940	10694103	1164	-	FBgn0032285	protein_coding	Dmel_CG17108	CG17108
1684	CG7300	0.995927	1.63143	1.63811	2.71649	2.7106	3.42263	5	6	10	34472		#FFA07A,black	#FFA07A,black	CG7300	NT_033779.5	10695000	10698043	3044	-	FBgn0032286	protein_coding	Dmel_CG7300	CG7300
1685	CR44181	1.16145	1.80711	1.55591	1.69808	1.914	2.55176	2	3	5	14462738		#FFA07A,black	#FFA07A,black	CR44181	NT_033779.5	10695058	10698195	3138	+	FBgn0265070	ncRNA	Dmel_CR44181	CR44181
1686	Lip1	0.978434	6.70643	6.85424	0.0314528	0	2.777	0	0	6	43973		#FF4500,black	#FF4500,black	Lip1	NT_033779.5	10699408	10701544	2137	-	FBgn0023496	protein_coding	Dmel_CG7279	Lip1
1687	Lip2	0.296301	0.381619	1.28794	8.63424	6.87938	7.24445	357	126	155	43980	#87CEEB,black	#87CEEB,black	#FFE4B3,black	Lip2	NT_033779.5	10701940	10709453	7514	-	FBgn0024740	protein_coding	Dmel_CG17116	Lip2
1688	CG6415	0.855413	0.803602	0.939432	12.5841	12.3588	12.2686	5529	5667	5076	34474				CG6415	NT_033779.5	10703621	10704930	1310	+	FBgn0032287	protein_coding	Dmel_CG6415	CG6415
1689	CR44407	1	1	1	0	0	0	0	0	0	19834921				CR44407	NT_033779.5	10710101	10710733	633	+	FBgn0265580	ncRNA	Dmel_CR44407	CR44407
1690	CG6431	1	1	1	0	0	0	0	0	0	34476				CG6431	NT_033779.5	10724203	10728740	4538	+	FBgn0032289	protein_coding	Dmel_CG6431	CG6431
1691	CG6443	1.06639	1.59916	1.4996	5.82121	5.91395	6.49852	50	64	92	34477		#FFA07A,black	#FFE4B3,black	CG6443	NT_033779.5	10728978	10730302	1325	+	FBgn0032290	protein_coding	Dmel_CG6443	CG6443
1692	CG17118	0.300453	1.27108	4.23054	7.40745	5.67266	7.75351	152	54	221	34478	#87CEEB,black	#FFE4B3,black	#FF4500,black	CG17118	NT_033779.5	10730255	10731356	1102	+	FBgn0032291	protein_coding	Dmel_CG17118	CG17118
1693	CG6750	0.98346	1.053	1.07071	8.06936	8.04529	8.14386	241	284	290					CG6750
1694	Dpy-30L1	0.842536	1.05011	1.24637	7.97061	7.72342	8.04115	225	227	270	34480				Dpy-30L1	NT_033779.5	10732653	10733307	655	+	FBgn0032293	protein_coding	Dmel_CG6444	Dpy-30L1
1695	Nup107	0.968982	0.939552	0.969628	7.83688	7.79142	7.74692	205	238	220	34481				Nup107	NT_033779.5	10733293	10736071	2779	-	FBgn0027868	protein_coding	Dmel_CG6743	Nup107
1696	Vha16-5	0.00327643	1.02546	312.982	8.25366	0	8.28994	274	0	321	34482	#1E90FF,black		#FF0000,black	Vha16-5	NT_033779.5	10736319	10737043	725	-	FBgn0032294	protein_coding	Dmel_CG6737	Vha16-5
1697	CG12299	1.00062	1.66913	1.66809	5.50579	5.50669	6.24488	40	48	77	34483		#FFA07A,black	#FFA07A,black	CG12299	NT_033779.5	10737345	10740762	3418	+	FBgn0032295	protein_coding	Dmel_CG12299	CG12299
1698	CG6729	1.04973	1.34507	1.28134	6.5759	6.64592	7.00358	85	107	131	34484		#FFE4B3,black	#FFE4B3,black	CG6729	NT_033779.5	10740782	10743935	3154	-	FBgn0032296	protein_coding	Dmel_CG6729	CG6729
1699	CG17124	1.0351	0.460658	0.445035	10.7246	10.7744	9.60635	1523	1889	801	34485		#87CEEB,black	#87CEEB,black	CG17124	NT_033779.5	10744075	10756325	12251	-	FBgn0032297	protein_coding	Dmel_CG17124	CG17124
1700	CG6495	9.57588	1.65456	0.172784	3.14095	6.40036	3.8674	7	90	14	34486	#FF0000,black	#FFA07A,black	#00BFFF,black	CG6495	NT_033779.5	10761116	10764971	3856	+	FBgn0027550	protein_coding	Dmel_CG6495	CG6495
1701	UbcD2	0.900751	1.20909	1.34231	10.3333	10.1825	10.6072	1161	1253	1604				#FFE4B3,black	UbcD2
1702	CG6724	1.842	1.20526	0.65432	6.14934	7.03062	6.41869	63	140	87	34488	#FFA07A,black		#B0E0E6,black	CG6724	NT_033779.5	10768234	10769952	1719	-	FBgn0032298	protein_coding	Dmel_CG6724	CG6724
1703	CG17127	1	1	1	0	0	0	0	0	0	34489				CG17127	NT_033779.5	10770868	10771370	503	+	FBgn0032299	protein_coding	Dmel_CG17127	CG17127
1704	CG31869	15.3551	5.36085	0.349124	1.70806	5.64871	4.13053	2	53	17	34490	#FF0000,black	#FF4500,black	#87CEEB,black	CG31869	NT_033779.5	10772038	10801109	29072	-	FBgn0051869	protein_coding	Dmel_CG31869	CG31869
1705	CR44582	0.569417	3.54859	6.23196	2.71954	1.9071	4.54679	5	3	23	19834767	#B0E0E6,black	#FF6347,black	#FF4500,black	CR44582	NT_033779.5	10785503	10786173	671	-	FBgn0265793	ncRNA	Dmel_CR44582	CR44582
1706	CG31870	0.00978553	0.583748	59.6542	9.16182	2.48669	8.38524	515	5	343	318993	#1E90FF,black	#B0E0E6,black	#FF0000,black	CG31870	NT_033779.5	10790222	10791450	1229	+	FBgn0051870	protein_coding	Dmel_CG31870	CG31870
1707	CR44581	1	1	1	0	0	0	0	0	0	19835968				CR44581	NT_033779.5	10801595	10802801	1207	-	FBgn0265792	ncRNA	Dmel_CR44581	CR44581
1708	Nos	3.17554	0.307748	0.096912	1.70018	3.36718	0	2	10	0	34495	#FF6347,black	#87CEEB,black	#1E90FF,black	Nos	NT_033779.5	10804274	10837511	33238	-	FBgn0011676	protein_coding	Dmel_CG6713	Nos
1709	CG6508	1	1	1	0	0	0	0	0	0	34493				CG6508	NT_033779.5	10819107	10820485	1379	+	FBgn0032303	protein_coding	Dmel_CG6508	CG6508
1710	CG17134	6.13697	0.00698465	0.00113813	7.1616	9.77912	0	128	947	0	34494	#FF4500,black	#1E90FF,black	#1E90FF,black	CG17134	NT_033779.5	10820705	10821967	1263	+	FBgn0032304	protein_coding	Dmel_CG17134	CG17134
1711	CG6700	0.737197	0.946251	1.28358	8.24326	7.80339	8.16356	272	240	294	34496	#E0FFFF,black		#FFE4B3,black	CG6700	NT_033779.5	10837732	10842597	4866	-	FBgn0032305	protein_coding	Dmel_CG6700	CG6700
1712	CG17140	0.0157277	0.764748	48.6243	8.21636	2.22581	7.82942	267	4	233	3885616	#1E90FF,black	#E0FFFF,black	#FF0000,black	CG17140	NT_033779.5	10843014	10845664	2651	-	FBgn0260453	protein_coding	Dmel_CG17140	CG17140
1713	CG17139	0.00361907	0.671913	185.659	8.11017	0	7.53651	248	0	190	34497	#1E90FF,black	#E0FFFF,black	#FF0000,black	CG17139	NT_033779.5	10843014	10845664	2651	-	FBgn0260454	protein_coding	Dmel_CG17139	CG17139
1714	Porin2	0.0109046	0.887056	81.3471	8.42654	1.90761	8.25363	309	3	313	34499	#1E90FF,black		#FF0000,black	Porin2	NT_033779.5	10845788	10847044	1257	-	FBgn0069354	protein_coding	Dmel_CG17137	Porin2
1715	porin	1.69044	1.45692	0.86186	13.5251	14.2825	14.068	10616	21504	17671	34500	#FFA07A,black	#FFE4B3,black		porin	NT_033779.5	10847227	10850848	3622	-	FBgn0004363	protein_coding	Dmel_CG6647	porin
1716	CG43129	3.51563	3.36248	0.956437	3.60274	5.41653	5.35227	10	45	41		#FF6347,black	#FF6347,black		CG43129
1717	Dnz1	0.632319	0.994413	1.57264	7.3595	6.69823	7.35142	147	111	167	34503	#B0E0E6,black		#FFA07A,black	Dnz1	NT_033779.5	10854435	10856644	2210	-	FBgn0027453	protein_coding	Dmel_CG6627	Dnz1
1718	ial	2.03513	1.62661	0.799269	7.12751	8.15263	7.82939	125	306	233		#FF6347,black	#FFA07A,black	#E0FFFF,black	ial
1719	Stam	0.654317	0.996463	1.52291	9.56021	8.94827	9.5551	679	532	773	34505	#B0E0E6,black		#FFA07A,black	Stam	NT_033779.5	10858536	10862006	3471	+	FBgn0027363	protein_coding	Dmel_CG6521	Stam
1720	CR43807	0.30936	1.81623	5.87093	1.69264	0	2.55359	2	0	5	14462739	#87CEEB,black	#FFA07A,black	#FF4500,black	CR43807	NT_033779.5	10862194	10864697	2504	-	FBgn0264351	ncRNA	Dmel_CR43807	CR43807
1721	CG12517	2.84625	0.988476	0.34729	0.0167228	1.52579	0	0	2	0	34506	#FF6347,black		#87CEEB,black	CG12517	NT_033779.5	10870167	10870722	556	+	FBgn0032311	protein_coding	Dmel_CG12517	CG12517
1722	CR45453	9.17548	0.97512	0.106275	0.0363487	3.23413	0	0	9	0	19835354	#FF0000,black		#1E90FF,black	CR45453	NT_033779.5	10870867	10871133	267	+	FBgn0267009	ncRNA	Dmel_CR45453	CR45453
1723	CR45454	19.0215	0.969411	0.050964	0.0448194	4.29438	0	0	20	0	19835719	#FF0000,black		#1E90FF,black	CR45454	NT_033779.5	10872014	10872384	371	+	FBgn0267010	ncRNA	Dmel_CR45454	CR45454
1724	CR44490	0.0192208	0.710435	36.9617	5.70118	0	5.20796	46	0	37	19834738	#1E90FF,black	#E0FFFF,black	#FF0000,black	CR44490	NT_033779.5	10886454	10887199	746	+	FBgn0265683	ncRNA	Dmel_CR44490	CR44490
1725	CG14071	0.0173445	2.98457	172.076	5.84938	0	7.4269	51	0	176	34507	#1E90FF,black	#FF6347,black	#FF0000,black	CG14071	NT_033779.5	10887645	10888927	1283	-	FBgn0032312	protein_coding	Dmel_CG14071	CG14071
1726	CR44491	1	1	1	0	0	0	0	0	0	19836037				CR44491	NT_033779.5	10894644	10895344	701	-	FBgn0265684	ncRNA	Dmel_CR44491	CR44491
1727	CG14070	0.00625903	1.32635	211.911	7.31985	0	7.72731	143	0	217	34508	#1E90FF,black	#FFE4B3,black	#FF0000,black	CG14070	NT_033779.5	10900501	10901785	1285	-	FBgn0032313	protein_coding	Dmel_CG14070	CG14070
1728	CR45724	1	1	1	0	0	0	0	0	0	19835405				CR45724	NT_033779.5	10903731	10903959	229	-	FBgn0267288	ncRNA	Dmel_CR45724	CR45724
1729	CG7309	0.00506313	1.03354	204.131	7.62575	0	7.67335	177	0	209	34509	#1E90FF,black		#FF0000,black	CG7309	NT_033779.5	10906270	10908893	2624	-	FBgn0032314	protein_coding	Dmel_CG7309	CG7309
1730	CG14069	0.0335237	0.815599	24.329	4.89868	0	4.60461	26	0	24	34510	#1E90FF,black		#FF0000,black	CG14069	NT_033779.5	10910051	10910648	598	-	FBgn0032315	protein_coding	Dmel_CG14069	CG14069
1731	dpr2	15.4188	2.8458	0.184567	0.0439221	3.99054	1.55276	0	16	2	3346227	#FF0000,black	#FF6347,black	#00BFFF,black	dpr2	NT_033779.5	10917015	10964153	47139	-	FBgn0261871	protein_coding	Dmel_CG33507	dpr2
1732	CG14072	2.17348	0.919313	0.422967	7.48128	8.60129	7.35991	160	418	168	34513	#FF6347,black		#87CEEB,black	CG14072	NT_033779.5	10936662	10937931	1270	+	FBgn0032318	protein_coding	Dmel_CG14072	CG14072
1733	CR44492	1	1	1	0	0	0	0	0	0	19835088				CR44492	NT_033779.5	10942358	10942949	592	-	FBgn0265685	ncRNA	Dmel_CR44492	CR44492
1734	CR44493	1	1	1	0	0	0	0	0	0	19835640				CR44493	NT_033779.5	10943272	10943622	351	-	FBgn0265686	ncRNA	Dmel_CR44493	CR44493
1735	CG33129	1.19613	0.830424	0.694262	12.9287	13.187	12.6606	7021	10063	6661	34514			#E0FFFF,black	CG33129	NT_033779.5	10964905	10970275	5371	-	FBgn0053129	protein_coding	Dmel_CG33129	CG33129
1736	YL-1	0.983913	1.55072	1.57608	7.22698	7.20358	7.85992	134	158	238	34516		#FFA07A,black	#FFA07A,black	YL-1	NT_033779.5	10970443	10972093	1651	+	FBgn0032321	protein_coding	Dmel_CG4621	YL-1
1737	CG16743	5.00979	1.98269	0.395763	9.88055	12.2053	10.868	848	5095	1922	34517	#FF4500,black	#FFA07A,black	#87CEEB,black	CG16743	NT_033779.5	10972280	10973408	1129	+	FBgn0032322	protein_coding	Dmel_CG16743	CG16743
1738	abo	1.00161	0.474609	0.473846	6.07928	6.0816	5.00409	60	72	32	44793		#87CEEB,black	#87CEEB,black	abo	NT_033779.5	10973443	10975293	1851	-	FBgn0000018	protein_coding	Dmel_CG6093	abo
1739	l(2)06225	1.09927	0.832031	0.756894	13.0669	13.2034	12.8016	7727	10178	7345				#E0FFFF,black	l(2)06225
1740	SCAR	1.29335	2.28264	1.7649	6.8505	7.22161	8.0412	103	160	270	34519	#FFE4B3,black	#FF6347,black	#FFA07A,black	SCAR	NT_033779.5	10976772	10982395	5624	+	FBgn0041781	protein_coding	Dmel_CG4636	SCAR
1741	piwi	1.29819	0.895624	0.6899	7.93182	8.30833	7.77278	219	341	224	34521	#FFE4B3,black		#E0FFFF,black	piwi	NT_033779.5	10982205	10987420	5216	-	FBgn0004872	protein_coding	Dmel_CG6122	piwi
1742	CG12253	1.42031	0.936194	0.659146	4.14343	4.64964	4.04831	15	26	16	47730	#FFE4B3,black		#B0E0E6,black	CG12253	NT_033779.5	10987806	10989241	1436	+	FBgn0026148	protein_coding	Dmel_CG12253	CG12253
1743	CG16833	0.167233	0.798201	4.77298	7.64185	5.06179	7.31668	179	35	163	47729	#00BFFF,black	#E0FFFF,black	#FF4500,black	CG16833	NT_033779.5	10989401	10997897	8497	+	FBgn0026147	protein_coding	Dmel_CG16833	CG16833
1744	aub	0.623091	0.709099	1.13803	5.10008	4.4176	4.60414	30	22	24	34524	#B0E0E6,black	#E0FFFF,black		aub	NT_033779.5	10997819	11001476	3658	-	FBgn0000146	protein_coding	Dmel_CG6137	aub
1745	lectin-33A	13.3733	2.98022	0.222848	1.70805	5.44934	3.28347	2	46	9	53516	#FF0000,black	#FF6347,black	#00BFFF,black	lectin-33A	NT_033779.5	11002072	11002738	667	+	FBgn0040096	protein_coding	Dmel_CG16834	lectin-33A
1746	RpL9	0.937769	0.901544	0.961371	15.2948	15.2022	15.1453	36202	40679	37288	34526				RpL9	NT_033779.5	11002758	11004189	1432	-	FBgn0015756	protein_coding	Dmel_CG6141	RpL9
1747	Nup154	1.77084	1.0033	0.566567	7.02043	7.84487	7.02519	116	247	133	34527	#FFA07A,black		#B0E0E6,black	Nup154	NT_033779.5	11004820	11010921	6102	+	FBgn0021761	protein_coding	Dmel_CG4579	Nup154
1748	Art8	1.7456	1.06696	0.611231	6.80813	7.61185	6.90164	100	210	122	34528	#FFA07A,black		#B0E0E6,black	Art8	NT_033779.5	11009821	11011086	1266	-	FBgn0032329	protein_coding	Dmel_CG16840	Art8
1749	dUTPase	2.56318	1.26433	0.493265	8.44073	9.79867	8.7791	312	960	451	34529	#FF6347,black	#FFE4B3,black	#87CEEB,black	dUTPase	NT_033779.5	11011312	11012135	824	+	FBgn0250837	protein_coding	Dmel_CG4584	dUTPase
1750	Samuel	1.00299	1.29519	1.29132	8.44066	8.44497	8.81381	312	375	462	34530		#FFE4B3,black	#FFE4B3,black	Samuel	NT_033779.5	11013206	11066998	53793	-	FBgn0032330	protein_coding	Dmel_CG31868	Samuel
1751	Acp32CD	1	1	1	0	0	0	0	0	0	34531				Acp32CD	NT_033779.5	11015620	11016571	952	+	FBgn0023415	protein_coding	Dmel_CG4605	Acp32CD
1752	CG14913	0.382525	0.298486	0.780304	3.29754	1.91117	1.55328	8	3	2	34532	#87CEEB,black	#87CEEB,black	#E0FFFF,black	CG14913	NT_033779.5	11016995	11018778	1784	+	FBgn0032331	protein_coding	Dmel_CG14913	CG14913
1753	CG18666	0.0499896	0.740548	14.814	5.8195	1.49727	5.38617	50	2	42	50441	#1E90FF,black	#E0FFFF,black	#FF0000,black	CG18666	NT_033779.5	11034795	11035308	514	+	FBgn0040967	protein_coding	Dmel_CG18666	CG18666
1754	CG14915	1	1	1	0	0	0	0	0	0	34536				CG14915	NT_033779.5	11071027	11071532	506	+	FBgn0032335	protein_coding	Dmel_CG14915	CG14915
1755	CR45725	1	1	1	0	0	0	0	0	0	19836093				CR45725	NT_033779.5	11074471	11074898	428	-	FBgn0267289	ncRNA	Dmel_CR45725	CR45725
1756	CG43725	0.315131	0.315131	1	1.66598	0	0	2	0	0	14462740	#87CEEB,black	#87CEEB,black		CG43725	NT_033779.5	11075513	11075962	450	+	FBgn0263971	protein_coding	Dmel_CG43725	CG43725
1757	AstC	2.27499	0.152215	0.0669077	2.71582	3.90168	0	5	15	0	34537	#FF6347,black	#00BFFF,black	#1E90FF,black	AstC	NT_033779.5	11076165	11081399	5235	-	FBgn0032336	protein_coding	Dmel_CG14919	AstC
1758	AstCC	5.95736	2.00366	0.336334	2.12948	4.70415	3.13212	3	27	8	34538	#FF4500,black	#FF6347,black	#87CEEB,black	AstCC	NT_033779.5	11083459	11085229	1771	-	FBgn0032337	protein_coding	Dmel_CG14920	AstCC
1759	CG16854	0.0200515	0.890231	44.3973	7.13822	1.49807	6.97047	126	2	128	34539	#1E90FF,black		#FF0000,black	CG16854	NT_033779.5	11086721	11090973	4253	+	FBgn0032338	protein_coding	Dmel_CG16854	CG16854
1760	CG4705	0.689807	0.867971	1.25828	7.95772	7.42199	7.75344	223	184	221		#E0FFFF,black		#FFE4B3,black	CG4705
1761	Ge-1	1.10316	0.85979	0.779386	8.75432	8.89596	8.53637	388	513	381	34541			#E0FFFF,black	Ge-1	NT_033779.5	11095150	11100888	5739	-	FBgn0283682	protein_coding	Dmel_CG6181	Ge-1
1762	Reps	0.846003	0.887124	1.04861	8.00217	7.76091	7.82938	230	233	233	34542				Reps	NT_033779.5	11100963	11106645	5683	-	FBgn0032341	protein_coding	Dmel_CG6192	Reps
1763	l(2)gd1	0.88974	1.03072	1.15845	9.24618	9.07764	9.28983	546	582	643	34543				l(2)gd1	NT_033779.5	11106943	11110851	3909	+	FBgn0261983	protein_coding	Dmel_CG4713	l(2)gd1
1764	CG6201	0.847835	1.07515	1.26812	9.15358	8.91544	9.25813	512	520	629	34544			#FFE4B3,black	CG6201	NT_033779.5	11110557	11113061	2505	-	FBgn0032343	protein_coding	Dmel_CG6201	CG6201
1765	Gr32a	0.915811	1.03028	1.125	7.11575	6.98887	7.15879	124	136	146	34545				Gr32a	NT_033779.5	11114014	11115823	1810	+	FBgn0041246	protein_coding	Dmel_CG14916	Gr32a
1766	CG6230	0.77918	0.817132	1.04871	9.18692	8.82695	8.89557	524	489	489	34546	#E0FFFF,black			CG6230	NT_033779.5	11115635	11120319	4685	-	FBgn0027582	protein_coding	Dmel_CG6230	CG6230
1767	CG14921	0.00827082	1.33468	161.373	6.91775	0	7.33425	108	0	165	34547	#1E90FF,black	#FFE4B3,black	#FF0000,black	CG14921	NT_033779.5	11120642	11121714	1073	-	FBgn0032345	protein_coding	Dmel_CG14921	CG14921
1768	Csl4	1.43593	1.17873	0.820882	5.27701	5.79899	5.51424	34	59	46	34548	#FFE4B3,black			Csl4	NT_033779.5	11122574	11123567	994	-	FBgn0032346	protein_coding	Dmel_CG6249	Csl4
1769	Nup160	1.17382	0.639724	0.544996	7.12722	7.35842	6.48274	125	176	91	34549		#B0E0E6,black	#B0E0E6,black	Nup160	NT_033779.5	11123777	11129335	5559	+	FBgn0262647	protein_coding	Dmel_CG4738	Nup160
1770	RfC38	1.27935	0.759871	0.593951	6.97006	7.32547	6.57389	112	172	97	34550	#FFE4B3,black	#E0FFFF,black	#B0E0E6,black	RfC38	NT_033779.5	11128932	11130645	1714	-	FBgn0028700	protein_coding	Dmel_CG6258	RfC38
1771	CG4751	1.25613	1.09698	0.873305	5.46992	5.7989	5.60346	39	59	49	34551	#FFE4B3,black			CG4751	NT_033779.5	11130737	11136003	5267	+	FBgn0032348	protein_coding	Dmel_CG4751	CG4751
1772	hgo	3.76009	0.985058	0.261977	0.0217189	1.93249	0	0	3	0	34552	#FF6347,black		#87CEEB,black	hgo	NT_033779.5	11136393	11138565	2173	+	FBgn0040211	protein_coding	Dmel_CG4779	hgo
1773	Gyc32E	2.84625	0.988476	0.34729	0.0167228	1.52579	0	0	2	0	34553	#FF6347,black		#87CEEB,black	Gyc32E	NT_033779.5	11138759	11149101	10343	-	FBgn0010197	protein_coding	Dmel_CG33114	Gyc32E
1774	CG31867	0.11408	1.33483	11.7008	3.13188	0	3.54853	7	0	11	261614	#1E90FF,black	#FFE4B3,black	#FF0000,black	CG31867	NT_033779.5	11144579	11145417	839	-	FBgn0051867	protein_coding	Dmel_CG31867	CG31867
1775	CG6287	0.177516	0.813147	4.5807	12.5924	10.0984	12.294	5561	1182	5166	34554	#00BFFF,black		#FF4500,black	CG6287	NT_033779.5	11151506	11155721	4216	-	FBgn0032350	protein_coding	Dmel_CG6287	CG6287
1776	Ca-beta	2.01903	1.80177	0.892398	1.70124	2.7149	2.55066	2	6	5	34557	#FF6347,black	#FFA07A,black		Ca-beta	NT_033779.5	11156118	11203544	47427	-	FBgn0259822	protein_coding	Dmel_CG42403	Ca-beta
1777	Vm32E	2.84625	0.988476	0.34729	0.0167228	1.52579	0	0	2	0	34558	#FF6347,black		#87CEEB,black	Vm32E	NT_033779.5	11171167	11171665	499	-	FBgn0014076	protein_coding	Dmel_CG16874	Vm32E
1778	CG4788	1.16729	1.66205	1.42386	4.31473	4.53789	5.04769	17	24	33	34559		#FFA07A,black	#FFE4B3,black	CG4788	NT_033779.5	11179032	11180430	1399	+	FBgn0032354	protein_coding	Dmel_CG4788	CG4788
1779	CR43859	1	1	1	0	0	0	0	0	0	14462741				CR43859	NT_033779.5	11205528	11206092	565	-	FBgn0264441	ncRNA	Dmel_CR43859	CR43859
1780	ab	0.324872	1.58345	4.87409	6.21512	4.59306	6.87819	66	25	120	34560	#87CEEB,black	#FFA07A,black	#FF4500,black	ab	NT_033779.5	11210678	11261080	50403	+	FBgn0264442	protein_coding	Dmel_CG43860	ab
1781	snoRNA:Me18S-G642	0.310738	1.21843	3.92108	1.68623	0	1.97125	2	0	3	5740292	#87CEEB,black		#FF6347,black	snoRNA:Me18S-G642	NT_033779.5	11234835	11234912	78	+	FBgn0086035	snoRNA	Dmel_CR34664	snoRNA:Me18S-G642
1782	cmet	0.303898	1.21044	3.98303	7.51644	5.7981	7.79197	164	59	227	53561	#87CEEB,black		#FF6347,black	cmet	NT_033779.5	11261026	11269002	7977	-	FBgn0040232	protein_coding	Dmel_CG6392	cmet
1783	cana	0.447107	0.954562	2.13497	6.8077	5.64639	6.74061	100	53	109	3771934	#87CEEB,black		#FF6347,black	cana	NT_033779.5	11269780	11277846	8067	+	FBgn0040233	protein_coding	Dmel_CG33694	cana
1784	CG33695	0.917252	1.25364	1.36673	5.54035	5.41574	5.86647	41	45	59	3772186		#FFE4B3,black	#FFE4B3,black	CG33695	NT_033779.5	11278021	11279982	1962	+	FBgn0052831	protein_coding	Dmel_CG33695	CG33695
1785	CR44182	0.0301718	0.616638	20.4376	5.05066	0	4.35315	29	0	20	14462742	#1E90FF,black	#B0E0E6,black	#FF0000,black	CR44182	NT_033779.5	11280057	11280577	521	-	FBgn0265071	ncRNA	Dmel_CR44182	CR44182
1786	Ppt2	0.494565	0.979325	1.98017	8.65444	7.63867	8.6243	362	214	405	34564	#87CEEB,black		#FFA07A,black	Ppt2	NT_033779.5	11280298	11281920	1623	+	FBgn0032358	protein_coding	Dmel_CG4851	Ppt2
1787	mre11	1.95652	0.61839	0.316066	4.9016	5.86989	4.20819	26	62	18	34565	#FFA07A,black	#B0E0E6,black	#87CEEB,black	mre11	NT_033779.5	11282090	11284335	2246	+	FBgn0020270	protein_coding	Dmel_CG16928	mre11
1788	Osi21	1.28464	0.417594	0.325068	4.3915	4.75286	3.13167	18	28	8	34566	#FFE4B3,black	#87CEEB,black	#87CEEB,black	Osi21	NT_033779.5	11284327	11285706	1380	-	FBgn0283678	protein_coding	Dmel_CG14925	Osi21
1789	CR43409	1	1	1	0	0	0	0	0	0	12798155				CR43409	NT_033779.5	11290632	11291077	446	-	FBgn0263328	ncRNA	Dmel_CR43409	CR43409
1790	CR43721	0.0755813	2.28072	30.1758	3.72583	0	4.91532	11	0	30	14462743	#1E90FF,black	#FF6347,black	#FF0000,black	CR43721	NT_033779.5	11307753	11308038	286	+	FBgn0263874	ncRNA	Dmel_CR43721	CR43721
1791	CR44583	1	1	1	0	0	0	0	0	0	19835566				CR44583	NT_033779.5	11318944	11319259	316	+	FBgn0265794	ncRNA	Dmel_CR44583	CR44583
1792	CR44584	0.313145	0.616619	1.96911	1.6751	0	0.977547	2	0	1	19835917	#87CEEB,black	#B0E0E6,black	#FFA07A,black	CR44584	NT_033779.5	11331889	11332736	848	-	FBgn0265795	ncRNA	Dmel_CR44584	CR44584
1793	CR44585	1	1	1	0	0	0	0	0	0	19834933				CR44585	NT_033779.5	11338551	11338920	370	-	FBgn0265796	ncRNA	Dmel_CR44585	CR44585
1794	CG14926	0.00760803	1.01935	133.983	9.26445	2.22618	9.29209	553	4	644	34567	#1E90FF,black		#FF0000,black	CG14926	NT_033779.5	11342301	11343318	1018	-	FBgn0032360	protein_coding	Dmel_CG14926	CG14926
1795	CR44586	1	1	1	0	0	0	0	0	0	19836239				CR44586	NT_033779.5	11354001	11354329	329	+	FBgn0265797	ncRNA	Dmel_CR44586	CR44586
1796	salr	3.03281	1.67597	0.552614	3.46362	5.06428	4.20862	9	35	18	34568	#FF6347,black	#FFA07A,black	#B0E0E6,black	salr	NT_033779.5	11358873	11373636	14764	+	FBgn0000287	protein_coding	Dmel_CG4881	salr
1797	CR43681	0.0200685	1.03444	51.5457	5.63893	0	5.68778	44	0	52	19835611	#1E90FF,black		#FF0000,black	CR43681	NT_033779.5	11387870	11392320	4451	-	FBgn0263764	ncRNA	Dmel_CR43681	CR43681
1798	salm	1.55209	3.58861	2.31212	3.8445	4.47871	5.68793	12	23	52	34569	#FFA07A,black	#FF6347,black	#FF6347,black	salm	NT_033779.5	11434311	11445614	11304	-	FBgn0261648	protein_coding	Dmel_CG6464	salm
1799	CG43355	1.41237	0.789483	0.558979	7.39813	7.89625	7.05711	151	256	136	13084068	#FFE4B3,black	#E0FFFF,black	#B0E0E6,black	CG43355	NT_033779.5	11484707	11486949	2243	+	FBgn0263087	protein_coding	Dmel_CG43355	CG43355
1800	sala	2.46168	1.63498	0.664173	3.95145	5.25109	4.66072	13	40	25	34570	#FF6347,black	#FFA07A,black	#B0E0E6,black	sala	NT_033779.5	11484707	11486949	2243	+	FBgn0003313	protein_coding	Dmel_CG4922	sala
1801	CG6488	1.20173	1.17222	0.975442	6.47145	6.73656	6.70069	79	114	106	34571				CG6488	NT_033779.5	11496804	11498948	2145	-	FBgn0032361	protein_coding	Dmel_CG6488	CG6488
1802	spz4	0.889947	0.559352	0.628522	5.19078	5.02257	4.35261	32	34	20	34572		#B0E0E6,black	#B0E0E6,black	spz4	NT_033779.5	11501715	11508649	6935	+	FBgn0032362	protein_coding	Dmel_CG14928	spz4
1803	CG6509	1.04537	0.986245	0.943443	6.31915	6.38316	6.29917	71	89	80					CG6509
1804	CG4970	0.0173633	0.894964	51.5435	5.84782	0	5.68772	51	0	52	3772412	#1E90FF,black		#FF0000,black	CG4970	NT_033779.5	11517391	11519783	2393	+	FBgn0032364	protein_coding	Dmel_CG4970	CG4970
1805	CG14929	0.0205319	0.818801	39.8794	5.60599	0	5.31757	43	0	40	3771749	#1E90FF,black		#FF0000,black	CG14929	NT_033779.5	11519832	11521444	1613	+	FBgn0032365	protein_coding	Dmel_CG14929	CG14929
1806	CG14930	0.0170394	0.696042	40.849	5.87498	0	5.35223	52	0	41	34576	#1E90FF,black	#E0FFFF,black	#FF0000,black	CG14930	NT_033779.5	11520358	11521285	928	-	FBgn0032366	protein_coding	Dmel_CG14930	CG14930
1807	CG43153	18.1681	0.380277	0.020931	2.94695	7.13029	1.55207	6	150	2	12798157	#FF0000,black	#87CEEB,black	#1E90FF,black	CG43153	NT_033779.5	11521765	11522776	1012	-	FBgn0262683	protein_coding	Dmel_CG43153	CG43153
1808	CG31705	0.828525	1.01006	1.21911	12.9861	12.7147	13.0005	7306	7253	8431	34577				CG31705	NT_033779.5	11523021	11528205	5185	-	FBgn0028490	protein_coding	Dmel_CG31705	CG31705
1809	CG31706	4.76569	0.647797	0.135929	4.39428	6.64696	3.76789	18	107	13	261621	#FF4500,black	#B0E0E6,black	#00BFFF,black	CG31706	NT_033779.5	11529038	11531052	2015	-	FBgn0051706	protein_coding	Dmel_CG31706	CG31706
1810	CG34162	0.113905	1.7761	15.5929	3.1341	0	3.96281	7	0	15	5740392	#1E90FF,black	#FFA07A,black	#FF0000,black	CG34162	NT_033779.5	11531820	11533756	1937	+	FBgn0085191	protein_coding	Dmel_CG34162	CG34162
1811	CR42743	0.0532835	1.65942	31.1431	4.23017	0	4.96084	16	0	31	10178798	#1E90FF,black	#FFA07A,black	#FF0000,black	CR42743	NT_033779.5	11531966	11534547	2582	-	FBgn0261707	ncRNA	Dmel_CR42743	CR42743
1812	CG43438	0.315131	0.315131	1	1.66598	0	0	2	0	0	12798158	#87CEEB,black	#87CEEB,black		CG43438	NT_033779.5	11536145	11536844	700	+	FBgn0263386	protein_coding	Dmel_CG43438	CG43438
1813	CR44494	0.315131	0.315131	1	1.66598	0	0	2	0	0	19835008	#87CEEB,black	#87CEEB,black		CR44494	NT_033779.5	11548640	11550035	1396	-	FBgn0265687	ncRNA	Dmel_CR44494	CR44494
1814	CR44495	0.978434	6.70643	6.85424	0.0314528	0	2.777	0	0	6	19835604		#FF4500,black	#FF4500,black	CR44495	NT_033779.5	11561201	11561966	766	+	FBgn0265688	ncRNA	Dmel_CR44495	CR44495
1815	kek2	2.11283	0.984001	0.465726	4.79058	5.86976	4.76731	24	62	27	34582	#FF6347,black		#87CEEB,black	kek2	NT_033779.5	11581937	11626883	44947	+	FBgn0015400	protein_coding	Dmel_CG4977	kek2
1816	Mst33A	0.0122285	1.02648	83.9416	7.27903	0.925418	7.31673	139	1	163	34578	#1E90FF,black		#FF0000,black	Mst33A	NT_033779.5	11585433	11586833	1401	-	FBgn0028412	protein_coding	Dmel_CG6541	Mst33A
1817	CR44496	1	1	1	0	0	0	0	0	0	19835474				CR44496	NT_033779.5	11588576	11589181	606	+	FBgn0265689	ncRNA	Dmel_CR44496	CR44496
1818	Acp33A	1	1	1	0	0	0	0	0	0	3772154				Acp33A	NT_033779.5	11591339	11591678	340	-	FBgn0267327	protein_coding	Dmel_CG6555	Acp33A
1819	spag4	0.064907	0.948419	14.612	3.94548	0	3.86908	13	0	14	34581	#1E90FF,black		#FF0000,black	spag4	NT_033779.5	11610510	11611772	1263	-	FBgn0032368	protein_coding	Dmel_CG6589	spag4
1820	CG6614	0.0361578	1.89926	52.5271	4.78955	0	5.71499	24	0	53	34583	#1E90FF,black	#FFA07A,black	#FF0000,black	CG6614	NT_033779.5	11644619	11648839	4221	-	FBgn0032369	protein_coding	Dmel_CG6614	CG6614
1821	CG12307	0.00419101	1.35246	322.706	7.89849	0	8.33407	214	0	331	34584	#1E90FF,black	#FFE4B3,black	#FF0000,black	CG12307	NT_033779.5	11651331	11652010	680	-	FBgn0032370	protein_coding	Dmel_CG12307	CG12307
1822	CG4983	0.00443903	1.19952	270.222	7.81554	0	8.078	202	0	277	34585	#1E90FF,black		#FF0000,black	CG4983	NT_033779.5	11652448	11654164	1717	+	FBgn0032371	protein_coding	Dmel_CG4983	CG4983
1823	CG43167	0.017354	1.50181	86.5396	5.84859	0	6.43529	51	0	88	12798159	#1E90FF,black	#FFA07A,black	#FF0000,black	CG43167	NT_033779.5	11657410	11657992	583	+	FBgn0262786	protein_coding	Dmel_CG43167	CG43167
1824	CR44497	0.465505	5.90678	12.689	1.10313	0	3.6655	1	0	12	19834739	#87CEEB,black	#FF4500,black	#FF0000,black	CR44497	NT_033779.5	11660292	11660937	646	-	FBgn0265690	ncRNA	Dmel_CR44497	CR44497
1825	CR44479	1	1	1	0	0	0	0	0	0	19835325				CR44479	NT_033779.5	11661690	11662172	483	-	FBgn0265672	ncRNA	Dmel_CR44479	CR44479
1826	CR44480	1	1	1	0	0	0	0	0	0	19835832				CR44480	NT_033779.5	11662002	11662404	403	+	FBgn0265673	ncRNA	Dmel_CR44480	CR44480
1827	CG44477	1	1	1	0	0	0	0	0	0	19834907				CG44477	NT_033779.5	11663259	11663872	614	+	FBgn0265670	protein_coding	Dmel_CG44477	CG44477
1828	CR44481	1	1	1	0	0	0	0	0	0	19835396				CR44481	NT_033779.5	11665241	11665810	570	+	FBgn0265674	ncRNA	Dmel_CR44481	CR44481
1829	CG4988	0.0130783	0.813898	62.2328	6.25668	0	5.9596	68	0	63	34586	#1E90FF,black		#FF0000,black	CG4988	NT_033779.5	11694804	11696107	1304	+	FBgn0032372	protein_coding	Dmel_CG4988	CG4988
1830	CR44143	0.0237819	0.902216	37.9371	5.39399	0	5.24554	37	0	38	14462745	#1E90FF,black		#FF0000,black	CR44143	NT_033779.5	11721286	11722098	813	+	FBgn0264992	ncRNA	Dmel_CR44143	CR44143
1831	CR44145	7.30242	5.70077	0.780669	0.039914	2.90829	2.55107	0	7	5	14462746	#FF4500,black	#FF4500,black	#E0FFFF,black	CR44145	NT_033779.5	11736402	11737541	1140	+	FBgn0264994	ncRNA	Dmel_CR44145	CR44145
1832	Vha100-5	6.6653	0.40772	0.0611705	4.95541	7.69208	3.66106	27	222	12	34587	#FF4500,black	#87CEEB,black	#1E90FF,black	Vha100-5	NT_033779.5	11738948	11744524	5577	+	FBgn0032373	protein_coding	Dmel_CG12602	Vha100-5
1833	CR44144	4.36127	0.334279	0.0766472	5.54116	7.6659	3.96028	41	218	15	14462747	#FF4500,black	#87CEEB,black	#1E90FF,black	CR44144	NT_033779.5	11743746	11744422	677	-	FBgn0264993	ncRNA	Dmel_CR44144	CR44144
1834	CG42470	1	1	1	0	0	0	0	0	0	8673979				CG42470	NT_033779.5	11752973	11753555	583	-	FBgn0259960	protein_coding	Dmel_CG42470	CG42470
1835	CG42471	0.978434	6.70643	6.85424	0.0314528	0	2.777	0	0	6	8674020		#FF4500,black	#FF4500,black	CG42471	NT_033779.5	11753640	11754022	383	-	FBgn0259961	protein_coding	Dmel_CG42471	CG42471
1836	Sfp33A1	1	1	1	0	0	0	0	0	0	8674085				Sfp33A1	NT_033779.5	11754085	11754502	418	-	FBgn0259962	protein_coding	Dmel_CG42472	Sfp33A1
1837	CG14931	0.0214995	1.31724	61.2684	5.53955	0	5.93707	41	0	62	34588	#1E90FF,black	#FFE4B3,black	#FF0000,black	CG14931	NT_033779.5	11788334	11789475	1142	+	FBgn0032374	protein_coding	Dmel_CG14931	CG14931
1838	CG14932	0.0788179	1.03066	13.0765	7.5594	3.89406	7.60297	169	15	199	34589	#1E90FF,black		#FF0000,black	CG14932	NT_033779.5	11789919	11791011	1093	+	FBgn0032375	protein_coding	Dmel_CG14932	CG14932
1839	Tsp33B	0.0294071	0.556584	18.9269	6.99455	1.90686	6.14922	114	3	72	34590	#1E90FF,black	#B0E0E6,black	#FF0000,black	Tsp33B	NT_033779.5	11791025	11792365	1341	-	FBgn0032376	protein_coding	Dmel_CG14936	Tsp33B
1840	CG14937	1.56335	1.03868	0.664391	2.71641	3.36106	2.77116	5	10	6	34591	#FFA07A,black		#B0E0E6,black	CG14937	NT_033779.5	11792412	11794086	1675	-	FBgn0032377	protein_coding	Dmel_CG14937	CG14937
1841	crol	1.4639	1.20285	0.821678	11.2076	11.7574	11.4741	2129	3735	2926	34592	#FFE4B3,black			crol	NT_033779.5	11794327	11809438	15112	-	FBgn0020309	protein_coding	Dmel_CG14938	crol
1842	snoRNA:Me18S-A934	1	1	1	0	0	0	0	0	0	5740806				snoRNA:Me18S-A934	NT_033779.5	11798105	11798195	91	-	FBgn0086036	snoRNA	Dmel_CR34665	snoRNA:Me18S-A934
1843	CycY	1.01997	0.955498	0.936788	9.53237	9.5609	9.4667	666	814	727	34593				CycY	NT_033779.5	11810092	11813780	3689	-	FBgn0032378	protein_coding	Dmel_CG14939	CycY
1844	Pde1c	2.11409	0.516982	0.244541	6.79373	7.87377	5.84192	99	252	58	34594	#FF6347,black	#B0E0E6,black	#00BFFF,black	Pde1c	NT_033779.5	11814156	11928572	114417	-	FBgn0264815	protein_coding	Dmel_CG44007	Pde1c
1845	esc	1.38828	0.264631	0.190618	4.46577	4.93907	2.54783	19	32	5	34595	#FFE4B3,black	#87CEEB,black	#00BFFF,black	esc	NT_033779.5	11827204	11829405	2202	-	FBgn0000588	protein_coding	Dmel_CG14941	esc
1846	CG45011	1	1	1	0	0	0	0	0	0	19835723				CG45011	NT_033779.5	11834086	11834497	412	+	FBgn0266363	protein_coding	Dmel_CG45011	CG45011
1847	CG45012	1	1	1	0	0	0	0	0	0	19834795				CG45012	NT_033779.5	11834608	11834874	267	+	FBgn0266364	protein_coding	Dmel_CG45012	CG45012
1848	CR45013	1	1	1	0	0	0	0	0	0	19835288				CR45013	NT_033779.5	11835320	11835903	584	+	FBgn0266365	ncRNA	Dmel_CR45013	CR45013
1849	CR45014	1	1	1	0	0	0	0	0	0	19835898				CR45014	NT_033779.5	11836440	11836808	369	-	FBgn0266366	ncRNA	Dmel_CR45014	CR45014
1850	Sfp33A4	1	1	1	0	0	0	0	0	0	8674007				Sfp33A4	NT_033779.5	11837243	11837486	244	+	FBgn0265349	protein_coding	Dmel_CG42604	Sfp33A4
1851	Sfp33A2	1	1	1	0	0	0	0	0	0	8674051				Sfp33A2	NT_033779.5	11837713	11838049	337	+	FBgn0259963	protein_coding	Dmel_CG42473	Sfp33A2
1852	CR43937	1	1	1	0	0	0	0	0	0	14462748				CR43937	NT_033779.5	11839298	11839660	363	-	FBgn0264565	ncRNA	Dmel_CR43937	CR43937
1853	Sfp33A3	1	1	1	0	0	0	0	0	0	8674115				Sfp33A3	NT_033779.5	11839912	11840329	418	+	FBgn0259964	protein_coding	Dmel_CG42474	Sfp33A3
1854	CR43936	15.4458	0.970791	0.0628516	0.0427669	3.99191	0	0	16	0	19835576	#FF0000,black		#1E90FF,black	CR43936	NT_033779.5	11840455	11840913	459	-	FBgn0264564	ncRNA	Dmel_CR43936	CR43936
1855	CG31704	19.903	1.90003	0.0954645	0.0456329	4.36055	0.971656	0	21	1	318906	#FF0000,black	#FFA07A,black	#1E90FF,black	CG31704	NT_033779.5	11840691	11841204	514	+	FBgn0051704	protein_coding	Dmel_CG31704	CG31704
1856	CG44008	4.03067	0.283316	0.07029	8.04545	10.0565	6.22593	237	1148	76	14462750	#FF4500,black	#87CEEB,black	#1E90FF,black	CG44008	NT_033779.5	11841502	11842445	944	-	FBgn0264750	protein_coding	Dmel_CG44008	CG44008
1857	CG14933	1.22721	0.382971	0.312067	10.7803	11.0757	9.3956	1583	2328	692	50442		#87CEEB,black	#87CEEB,black	CG14933	NT_033779.5	11842828	11844012	1185	+	FBgn0040968	protein_coding	Dmel_CG14933	CG14933
1858	CG42486	1.36034	0.389187	0.286095	9.92401	10.368	8.56254	874	1425	388	8673962	#FFE4B3,black	#87CEEB,black	#87CEEB,black	CG42486	NT_033779.5	11843137	11844063	927	+	FBgn0259989	protein_coding	Dmel_CG42486	CG42486
1859	Mal-B1	4.66886	0.982443	0.210425	0.0255541	2.24862	0	0	4	0	34597	#FF4500,black		#00BFFF,black	Mal-B1	NT_033779.5	11847226	11849169	1944	+	FBgn0032381	protein_coding	Dmel_CG14934	Mal-B1
1860	Mal-B2	0.611206	1.10558	1.80884	10.176	9.46576	10.3208	1041	762	1315	34598	#B0E0E6,black		#FFA07A,black	Mal-B2	NT_033779.5	11849958	11852881	2924	+	FBgn0032382	protein_coding	Dmel_CG14935	Mal-B2
1861	CG42751	0.900954	1.38639	1.53881	1.08722	0.936744	1.55855	1	1	2	10178957		#FFE4B3,black	#FFA07A,black	CG42751	NT_033779.5	11853430	11853925	496	+	FBgn0261805	protein_coding	Dmel_CG42751	CG42751
1862	Or33a	1	1	1	0	0	0	0	0	0	34601				Or33a	NT_033779.5	11934505	11935716	1212	+	FBgn0026392	protein_coding	Dmel_CG16960	Or33a
1863	Or33b	1	1	1	0	0	0	0	0	0	34602				Or33b	NT_033779.5	11936181	11937501	1321	+	FBgn0026391	protein_coding	Dmel_CG16961	Or33b
1864	Or33c	1	1	1	0	0	0	0	0	0	34603				Or33c	NT_033779.5	11937969	11939202	1234	+	FBgn0026390	protein_coding	Dmel_CG5006	Or33c
1865	Cry	0.914889	0.474971	0.519157	1.07409	0.945757	0	1	1	0	42305		#87CEEB,black	#B0E0E6,black	Cry	NT_033777.3	19212154	19215442	3289	+	FBgn0025680	protein_coding	Dmel_CG3772	Cry
1866	CG16964	0.0520025	1.64749	31.6809	5.76284	1.49757	6.48311	48	2	91	34605	#1E90FF,black	#FFA07A,black	#FF0000,black	CG16964	NT_033779.5	11947941	11948803	863	+	FBgn0032385	protein_coding	Dmel_CG16964	CG16964
1867	CR43314	1.0524	0.285724	0.271498	6.62497	6.69865	4.81767	88	111	28	12798160		#87CEEB,black	#87CEEB,black	CR43314	NT_033779.5	11952200	11971094	18895	-	FBgn0263019	ncRNA	Dmel_CR43314	CR43314
1868	bft	1	1	1	0	0	0	0	0	0	12798161				bft	NT_033779.5	11953410	11953503	94	-	FBgn0263107	miRNA	Dmel_CR42938	bft
1869	CG16965	0.62199	1.31077	2.10737	7.20531	6.52027	7.59572	132	98	198	34607	#B0E0E6,black	#FFE4B3,black	#FF6347,black	CG16965	NT_033779.5	11981591	11984380	2790	+	FBgn0032387	protein_coding	Dmel_CG16965	CG16965
1870	CG6686	0.780213	1.0409	1.33413	7.98332	7.62526	8.04115	227	212	270	34608	#E0FFFF,black		#FFE4B3,black	CG6686	NT_033779.5	11984327	11988039	3713	-	FBgn0032388	protein_coding	Dmel_CG6686	CG6686
1871	CG34163	1.8177	0.623154	0.342825	8.53005	9.39217	7.84771	332	724	236	5740407	#FFA07A,black	#B0E0E6,black	#87CEEB,black	CG34163	NT_033779.5	11988270	11988801	532	+	FBgn0085192	protein_coding	Dmel_CG34163	CG34163
1872	zuc	1.69075	0.527858	0.312204	6.60904	7.3667	5.68727	87	177	52	34609	#FFA07A,black	#B0E0E6,black	#87CEEB,black	zuc	NT_033779.5	11988735	11989882	1148	-	FBgn0261266	protein_coding	Dmel_CG12314	zuc
1873	dgt2	1.35561	0.852297	0.628719	5.23481	5.67376	5.00424	33	54	32	34610	#FFE4B3,black		#B0E0E6,black	dgt2	NT_033779.5	11989936	11990979	1044	+	FBgn0032390	protein_coding	Dmel_CG16969	dgt2
1874	escl	0.724529	0.820387	1.1323	3.94778	3.48289	3.66216	13	11	12	34611	#E0FFFF,black			escl	NT_033779.5	11990927	11992848	1922	+	FBgn0032391	protein_coding	Dmel_CG5202	escl
1875	Ada1-2	0.837381	0.629182	0.751369	5.87607	5.62003	5.20762	52	52	37	318992		#B0E0E6,black	#E0FFFF,black	Ada1-2	NT_033779.5	11992902	11994054	1153	+	FBgn0051866	protein_coding	Dmel_CG31866	Ada1-2
1876	CG18789	0.904202	0.905275	1.00119	6.10301	5.95772	5.95943	61	66	63	317813				CG18789	NT_033779.5	11993989	11995432	1444	-	FBgn0042127	protein_coding	Dmel_CG18789	CG18789
1877	Qtzl	1.58798	1.54935	0.975675	3.1375	3.80469	3.76917	7	14	13	318990	#FFA07A,black	#FFA07A,black		Qtzl	NT_033779.5	11995740	11996723	984	+	FBgn0051864	protein_coding	Dmel_CG31864	Qtzl
1878	Ada1-1	0.496041	0.978566	1.97275	6.57553	5.56406	6.54427	85	50	95	318991	#87CEEB,black		#FFA07A,black	Ada1-1	NT_033779.5	11996809	11997965	1157	+	FBgn0051865	protein_coding	Dmel_CG31865	Ada1-1
1879	CG18787	0.574707	0.985827	1.71536	6.95706	6.15796	6.93647	111	76	125	59163	#B0E0E6,black		#FFA07A,black	CG18787	NT_033779.5	11997900	11999340	1441	-	FBgn0042125	protein_coding	Dmel_CG18787	CG18787
1880	CG12264	0.799638	0.792403	0.990952	9.03946	8.71688	8.70377	473	453	428	34613	#E0FFFF,black	#E0FFFF,black		CG12264	NT_033779.5	11999654	12001244	1591	+	FBgn0032393	protein_coding	Dmel_CG12264	CG12264
1881	CG6746	0.887431	1.04216	1.17435	10.2224	10.0501	10.2819	1075	1143	1280	34614				CG6746	NT_033779.5	12001234	12002266	1033	-	FBgn0032394	protein_coding	Dmel_CG6746	CG6746
1882	Rh5	0.243752	0.56983	2.33775	3.94425	1.90773	3.13285	13	3	8	34615	#00BFFF,black	#B0E0E6,black	#FF6347,black	Rh5	NT_033779.5	12008153	12009832	1680	+	FBgn0014019	protein_coding	Dmel_CG5279	Rh5
1883	CR44588	1	1	1	0	0	0	0	0	0	19835784				CR44588	NT_033779.5	12013528	12013899	372	+	FBgn0265799	ncRNA	Dmel_CR44588	CR44588
1884	CG6734	0.613682	0.599936	0.9776	5.50451	4.80008	4.76739	40	29	27	34616	#B0E0E6,black	#B0E0E6,black		CG6734	NT_033779.5	12014304	12020960	6657	-	FBgn0032395	protein_coding	Dmel_CG6734	CG6734
1885	CR44587	0.0853798	0.0302434	0.354222	5.04724	1.49727	0	29	2	0	19835170	#1E90FF,black	#1E90FF,black	#87CEEB,black	CR44587	NT_033779.5	12024056	12025202	1147	-	FBgn0265798	ncRNA	Dmel_CR44587	CR44587
1886	dmGlut	0.426065	0.24942	0.585405	9.08133	7.85047	7.07798	487	248	138	47253	#87CEEB,black	#00BFFF,black	#B0E0E6,black	dmGlut	NT_033779.5	12027438	12034122	6685	+	FBgn0010497	protein_coding	Dmel_CG5304	dmGlut
1887	CG18788	0.329904	1.06313	3.22256	6.19306	4.59317	6.28138	65	25	79	59164	#87CEEB,black		#FF6347,black	CG18788	NT_033779.5	12034190	12036131	1942	+	FBgn0042126	protein_coding	Dmel_CG18788	CG18788
1888	Tom70	0.142754	0.76286	5.34389	8.63028	5.82187	8.23977	356	60	310	34618	#00BFFF,black	#E0FFFF,black	#FF4500,black	Tom70	NT_033779.5	12035984	12038511	2528	-	FBgn0032397	protein_coding	Dmel_CG6756	Tom70
1889	CG6766	0.836984	0.795175	0.950048	8.80531	8.54858	8.47465	402	403	365	34619		#E0FFFF,black		CG6766	NT_033779.5	12038631	12040689	2059	-	FBgn0032398	protein_coding	Dmel_CG6766	CG6766
1890	CG6785	0.597146	0.184038	0.308196	4.72758	3.98373	2.28565	23	16	4	34620	#B0E0E6,black	#00BFFF,black	#87CEEB,black	CG6785	NT_033779.5	12041054	12045200	4147	-	FBgn0032399	protein_coding	Dmel_CG6785	CG6785
1891	CG6770	0.573702	1.21319	2.11466	16.7964	15.9948	17.0752	102507	70466	142080	34621	#B0E0E6,black		#FF6347,black	CG6770	NT_033779.5	12045343	12046118	776	-	FBgn0032400	protein_coding	Dmel_CG6770	CG6770
1892	CR44589	1.8725	2.84456	1.51912	2.45391	3.35888	3.96212	4	10	15	19835932	#FFA07A,black	#FF6347,black	#FFA07A,black	CR44589	NT_033779.5	12046442	12046679	238	+	FBgn0265800	ncRNA	Dmel_CR44589	CR44589
1893	Plzf	0.678976	0.710738	1.04678	4.84546	4.28689	4.35285	25	20	20	34622	#E0FFFF,black	#E0FFFF,black		Plzf	NT_033779.5	12046711	12048918	2208	-	FBgn0032401	protein_coding	Dmel_CG6792	Plzf
1894	CG14945	0.797359	0.896179	1.12393	7.18337	6.85667	7.02523	130	124	133	34623	#E0FFFF,black			CG14945	NT_033779.5	12049418	12052049	2632	+	FBgn0032402	protein_coding	Dmel_CG14945	CG14945
1895	JhI-21	0.712329	0.836707	1.17461	7.43548	6.9461	7.17827	155	132	148	34624	#E0FFFF,black			JhI-21	NT_033779.5	12051755	12056042	4288	-	FBgn0028425	protein_coding	Dmel_CG12317	JhI-21
1896	RpL7-like	1.31933	1.45974	1.10643	8.99628	9.39608	9.54199	459	726	766	34625	#FFE4B3,black	#FFE4B3,black		RpL7-like	NT_033779.5	12056326	12058251	1926	+	FBgn0032404	protein_coding	Dmel_CG5317	RpL7-like
1897	CG34164	13.6153	3.79158	0.27848	0.0434143	3.81057	1.96621	0	14	3	5740394	#FF0000,black	#FF6347,black	#87CEEB,black	CG34164	NT_033779.5	12056348	12058251	1904	+	FBgn0085193	protein_coding	Dmel_CG34164	CG34164
1898	Rab3-GAP	0.163922	1.03474	6.31239	9.06955	6.46063	9.11881	483	94	571	34626	#00BFFF,black		#FF4500,black	Rab3-GAP	NT_033779.5	12058304	12063184	4881	-	FBgn0027505	protein_coding	Dmel_CG7061	Rab3-GAP
1899	CG14946	1.81783	2.33919	1.28681	8.20052	9.06273	9.42653	264	576	707		#FFA07A,black	#FF6347,black	#FFE4B3,black	CG14946
1900	CG14947	0.23445	0.23445	1	2.09265	0	0	3	0	0	34628	#00BFFF,black	#00BFFF,black		CG14947	NT_033779.5	12076100	12077739	1640	+	FBgn0032406	protein_coding	Dmel_CG14947	CG14947
1901	CR44591	0.478879	0.478879	1	1.06227	0	0	1	0	0	19836140	#87CEEB,black	#87CEEB,black		CR44591	NT_033779.5	12079604	12080568	965	+	FBgn0265802	ncRNA	Dmel_CR44591	CR44591
1902	CR44590	0.090758	2.82716	31.1505	3.46183	0	4.96118	9	0	31	19835178	#1E90FF,black	#FF6347,black	#FF0000,black	CR44590	NT_033779.5	12080805	12082074	1270	-	FBgn0265801	ncRNA	Dmel_CR44590	CR44590
1903	prd	0.0758058	1.03408	13.6412	3.72155	0	3.7699	11	0	13	34629	#1E90FF,black		#FF0000,black	prd	NT_033779.5	12082995	12085827	2833	-	FBgn0003145	protein_coding	Dmel_CG6716	prd
1904	CR44592	1	1	1	0	0	0	0	0	0	19836187				CR44592	NT_033779.5	12085649	12086413	765	+	FBgn0265803	ncRNA	Dmel_CR44592	CR44592
1905	CR44593	0.470633	1.84728	3.92509	1.08732	0	1.97272	1	0	3	19835200	#87CEEB,black	#FFA07A,black	#FF6347,black	CR44593	NT_033779.5	12086621	12088025	1405	+	FBgn0265804	ncRNA	Dmel_CR44593	CR44593
1906	Pex19	1.18551	0.896049	0.755836	9.36756	9.61306	9.20921	594	844	608	34630			#E0FFFF,black	Pex19	NT_033779.5	12091822	12095250	3429	+	FBgn0032407	protein_coding	Dmel_CG5325	Pex19
1907	CR44594	0.478879	0.478879	1	1.06227	0	0	1	0	0	19834870	#87CEEB,black	#87CEEB,black		CR44594	NT_033779.5	12092009	12092358	350	-	FBgn0265805	ncRNA	Dmel_CR44594	CR44594
1908	CG6712	1.53456	1.15411	0.752079	6.85037	7.4682	7.05715	103	190	136	34631	#FFA07A,black		#E0FFFF,black	CG6712	NT_033779.5	12095176	12096511	1336	-	FBgn0032408	protein_coding	Dmel_CG6712	CG6712
1909	Mt2	0.69163	2.1669	3.13303	3.60028	3.06835	4.71591	10	8	26	34632	#E0FFFF,black	#FF6347,black	#FF6347,black	Mt2	NT_033779.5	12096525	12097687	1163	+	FBgn0028707	protein_coding	Dmel_CG10692	Mt2
1910	Ced-12	0.572818	0.949371	1.65737	6.90453	6.10068	6.82958	107	73	116	34633	#B0E0E6,black		#FFA07A,black	Ced-12	NT_033779.5	12097838	12100839	3002	+	FBgn0032409	protein_coding	Dmel_CG5336	Ced-12
1911	Patsas	0.558588	1.1702	2.09493	5.63976	4.79961	5.86652	44	29	59	34634	#B0E0E6,black		#FF6347,black	Patsas	NT_033779.5	12100765	12103285	2521	-	FBgn0029137	protein_coding	Dmel_CG6618	Patsas
1912	Aats-thr	1.26056	0.953145	0.756128	8.96774	9.3018	8.8985	450	680	490		#FFE4B3,black		#E0FFFF,black	Aats-thr
1913	Rab6	0.757139	0.718205	0.948577	10.474	10.0726	9.99643	1280	1161	1050	34636	#E0FFFF,black	#E0FFFF,black		Rab6	NT_033779.5	12107221	12109116	1896	-	FBgn0015797	protein_coding	Dmel_CG6601	Rab6
1914	Phae1	15.8742	1.12228	0.0706983	5.98255	9.97117	6.14899	56	1082	72	34637	#FF0000,black		#1E90FF,black	Phae1	NT_033779.5	12109417	12110664	1248	+	FBgn0263234	protein_coding	Dmel_CG16996	Phae1
1915	Phae2	109.973	12.1882	0.110828	0.0536976	6.83471	3.66111	0	122	12	34638	#FF0000,black	#FF0000,black	#1E90FF,black	Phae2	NT_033779.5	12111110	12112256	1147	+	FBgn0263235	protein_coding	Dmel_CG16997	Phae2
1916	CG17211	15.9827	2.71465	0.169849	1.1073	5.10574	2.54807	1	36	5	34639	#FF0000,black	#FF6347,black	#00BFFF,black	CG17211	NT_033779.5	12114360	12129896	15537	+	FBgn0032414	protein_coding	Dmel_CG17211	CG17211
1917	rho-6	0.43001	2.07697	4.83005	2.71608	1.49852	3.77056	5	2	13	34640	#87CEEB,black	#FF6347,black	#FF4500,black	rho-6	NT_033779.5	12130516	12133411	2896	-	FBgn0032415	protein_coding	Dmel_CG17212	rho-6
1918	Gr33a	1	1	1	0	0	0	0	0	0	34641				Gr33a	NT_033779.5	12138008	12140392	2385	+	FBgn0032416	protein_coding	Dmel_CG17213	Gr33a
1919	CG31760	0.854224	1.77965	2.08335	2.7165	2.48919	3.54809	5	5	11	34642		#FFA07A,black	#FF6347,black	CG31760	NT_033779.5	12142780	12170508	27729	+	FBgn0051760	protein_coding	Dmel_CG31760	CG31760
1920	CG31861	0.0196339	0.916596	46.6844	5.67051	0	5.54487	45	0	47	318988	#1E90FF,black		#FF0000,black	CG31861	NT_033779.5	12161767	12162605	839	+	FBgn0051861	protein_coding	Dmel_CG31861	CG31861
1921	ZnT33D	0.0161208	0.862246	53.4867	5.95494	0	5.74111	55	0	54	326167	#1E90FF,black		#FF0000,black	ZnT33D	NT_033779.5	12164241	12166704	2464	+	FBgn0051860	protein_coding	Dmel_CG31860	ZnT33D
1922	CG17217	0.522274	1.69043	3.23667	7.15005	6.21293	7.90745	127	79	246	34644	#B0E0E6,black	#FFA07A,black	#FF6347,black	CG17217	NT_033779.5	12170550	12171232	683	+	FBgn0032419	protein_coding	Dmel_CG17217	CG17217
1923	CG6583	0.936104	0.803639	0.858493	7.20526	7.11	6.88988	132	148	121	34645				CG6583	NT_033779.5	12171204	12172586	1383	-	FBgn0032420	protein_coding	Dmel_CG6583	CG6583
1924	crok	0.804607	0.614697	0.763972	7.9185	7.60486	7.21645	217	209	152	34646		#B0E0E6,black	#E0FFFF,black	crok	NT_033779.5	12172981	12174091	1111	+	FBgn0032421	protein_coding	Dmel_CG17218	crok
1925	CR43356	0.153937	0.452444	2.93915	2.69959	0	1.5554	5	0	2	12798164	#00BFFF,black	#87CEEB,black	#FF6347,black	CR43356	NT_033779.5	12174090	12174638	549	-	FBgn0263088	ncRNA	Dmel_CR43356	CR43356
1926	aret	0.515409	1.16113	2.25283	10.0608	9.10456	10.2763	961	593	1275		#B0E0E6,black		#FF6347,black	aret
1927	atilla	33.3538	0.620745	0.0186109	4.23375	9.29354	3.54583	16	676	11	34647	#FF0000,black	#B0E0E6,black	#1E90FF,black	atilla	NT_033779.5	12175451	12177886	2436	-	FBgn0032422	protein_coding	Dmel_CG6579	atilla
1928	CG31759	0.742545	1.52109	2.04848	4.84671	4.41726	5.45181	25	22	44	326158	#E0FFFF,black	#FFA07A,black	#FF6347,black	CG31759	NT_033779.5	12207709	12210110	2402	+	FBgn0051759	protein_coding	Dmel_CG31759	CG31759
1929	CR45282	1	1	1	0	0	0	0	0	0	19835860				CR45282	NT_033779.5	12315777	12316122	346	-	FBgn0266820	ncRNA	Dmel_CR45282	CR45282
1930	CR45283	1	1	1	0	0	0	0	0	0	19834887				CR45283	NT_033779.5	12316272	12317313	1042	-	FBgn0266821	ncRNA	Dmel_CR45283	CR45283
1931	CG31862	1	1	1	0	0	0	0	0	0	318989				CG31862	NT_033779.5	12338848	12339477	630	+	FBgn0051862	protein_coding	Dmel_CG31862	CG31862
1932	CG43813	3.76009	0.985058	0.261977	0.0217189	1.93249	0	0	3	0	14462751	#FF6347,black		#87CEEB,black	CG43813	NT_033779.5	12343643	12344266	624	-	FBgn0264361	protein_coding	Dmel_CG43813	CG43813
1933	bru-2	0.63678	0.632044	0.992562	5.79162	5.14049	5.12972	49	37	35		#B0E0E6,black	#B0E0E6,black		bru-2
1934	CG17010	0.0335924	0.261837	7.79452	4.89572	0	2.96246	26	0	7	34650	#1E90FF,black	#87CEEB,black	#FF4500,black	CG17010	NT_033779.5	12356441	12357906	1466	+	FBgn0032424	protein_coding	Dmel_CG17010	CG17010
1935	Pkd2	0.0378426	0.184566	4.8772	4.72384	0	2.28605	23	0	4	34651	#1E90FF,black	#00BFFF,black	#FF4500,black	Pkd2	NT_033779.5	12398274	12402023	3750	+	FBgn0041195	protein_coding	Dmel_CG6504	Pkd2
1936	vir-1	1.13005	1.30441	1.1543	13.8158	13.9922	14.1992	12986	17584	19353	34652		#FFE4B3,black		vir-1	NT_033779.5	12403270	12423439	20170	-	FBgn0043841	protein_coding	Dmel_CG31764	vir-1
1937	CG6405	0.0311584	1.75775	56.4135	5.00424	0	5.81797	28	0	57	34654	#1E90FF,black	#FFA07A,black	#FF0000,black	CG6405	NT_033779.5	12424904	12426440	1537	+	FBgn0032428	protein_coding	Dmel_CG6405	CG6405
1938	CG5446	0.64018	0.761555	1.1896	11.3846	10.7411	10.9916	2407	1846	2094	34655	#B0E0E6,black	#E0FFFF,black		CG5446	NT_033779.5	12426631	12427709	1079	-	FBgn0032429	protein_coding	Dmel_CG5446	CG5446
1939	CG6388	0.711686	0.919225	1.29162	7.48999	6.9993	7.36848	161	137	169	34656	#E0FFFF,black		#FFE4B3,black	CG6388	NT_033779.5	12428028	12430021	1994	+	FBgn0032430	protein_coding	Dmel_CG6388	CG6388
1940	CG5435	0.665407	1.0236	1.5383	7.57647	6.98878	7.61011	171	136	200	34657	#B0E0E6,black		#FFA07A,black	CG5435	NT_033779.5	12429827	12430892	1066	-	FBgn0032431	protein_coding	Dmel_CG5435	CG5435
1941	SC35	1.13945	1.14899	1.00837	8.72435	8.91269	8.92472	380	519	499	53444				SC35	NT_033779.5	12431075	12434665	3591	-	FBgn0265298	protein_coding	Dmel_CG5442	SC35
1942	snoRNA:SC35-a	1	1	1	0	0	0	0	0	0	12798165				snoRNA:SC35-a	NT_033779.5	12432798	12432950	153	-	FBgn0263468	snoRNA	Dmel_CR43583	snoRNA:SC35-a
1943	snoRNA:SC35-b	1	1	1	0	0	0	0	0	0	12798166				snoRNA:SC35-b	NT_033779.5	12433025	12433180	156	-	FBgn0263469	snoRNA	Dmel_CR43584	snoRNA:SC35-b
1944	Elf	0.829698	1.26041	1.51912	9.08446	8.81512	9.41835	488	485	703	34658		#FFE4B3,black	#FFA07A,black	Elf	NT_033779.5	12434452	12441279	6828	+	FBgn0020443	protein_coding	Dmel_CG6382	Elf
1945	Oatp33Ea	1.4388	1.63261	1.13471	4.5382	5.06306	5.24538	20	35	38	34660	#FFE4B3,black	#FFA07A,black		Oatp33Ea	NT_033779.5	12441401	12445924	4524	-	FBgn0032433	protein_coding	Dmel_CG5427	Oatp33Ea
1946	CG5421	0.0200663	1.13187	56.4066	5.63908	0	5.81779	44	0	57	34661	#1E90FF,black		#FF0000,black	CG5421	NT_033779.5	12446080	12448132	2053	-	FBgn0032434	protein_coding	Dmel_CG5421	CG5421
1947	Oatp33Eb	4.74749	0.442945	0.0933009	3.13962	5.38679	1.96482	7	44	3	34662	#FF4500,black	#87CEEB,black	#1E90FF,black	Oatp33Eb	NT_033779.5	12448484	12452047	3564	+	FBgn0032435	protein_coding	Dmel_CG6417	Oatp33Eb
1948	CG5418	2.69181	0.235572	0.0875143	4.05055	5.47913	1.96479	14	47	3	34663	#FF6347,black	#00BFFF,black	#1E90FF,black	CG5418	NT_033779.5	12451945	12453242	1298	-	FBgn0032436	protein_coding	Dmel_CG5418	CG5418
1949	bun	0.866382	1.18973	1.37321	11.91	11.7031	12.1607	3465	3597	4710	34665			#FFE4B3,black	bun	NT_033779.5	12455540	12546611	91072	-	FBgn0259176	protein_coding	Dmel_CG42281	bun
1950	t-cup	0.0283015	0.358194	12.6563	5.14298	0	3.66179	31	0	12	318986	#1E90FF,black	#87CEEB,black	#FF0000,black	t-cup	NT_033779.5	12496616	12497333	718	-	FBgn0051858	protein_coding	Dmel_CG31858	t-cup
1951	CR43051	0.474644	0.868236	1.82924	11.5577	10.4826	11.3539	2714	1543	2692	14462753	#87CEEB,black		#FFA07A,black	CR43051	NT_033779.5	12507939	12508504	566	+	FBgn0262353	ncRNA	Dmel_CR43051	CR43051
1952	snoRNA:CG43051-a	0.457106	0.906912	1.98403	7.55949	6.43009	7.41853	169	92	175	12798169	#87CEEB,black		#FFA07A,black	snoRNA:CG43051-a	NT_033779.5	12508108	12508254	147	+	FBgn0263458	snoRNA	Dmel_CR43573	snoRNA:CG43051-a
1953	CR42746	0.980131	5.76341	5.88024	0.0289533	0	2.55588	0	0	5	10178872		#FF4500,black	#FF4500,black	CR42746	NT_033779.5	12543176	12544343	1168	+	FBgn0261709	ncRNA	Dmel_CR42746	CR42746
1954	CR44598	0.478879	0.478879	1	1.06227	0	0	1	0	0	19834982	#87CEEB,black	#87CEEB,black		CR44598	NT_033779.5	12570672	12571157	486	-	FBgn0265809	ncRNA	Dmel_CR44598	CR44598
1955	CR44597	0.101695	0.595735	5.85804	3.29768	0	2.55042	8	0	5	19835327	#1E90FF,black	#B0E0E6,black	#FF4500,black	CR44597	NT_033779.5	12571160	12571606	447	-	FBgn0265808	ncRNA	Dmel_CR44597	CR44597
1956	CR44596	0.988352	2.9199	2.95431	0.0169033	0	1.56282	0	0	2	19835990		#FF6347,black	#FF6347,black	CR44596	NT_033779.5	12581445	12582858	1414	+	FBgn0265807	ncRNA	Dmel_CR44596	CR44596
1957	CR44595	0.186499	0.186499	1	2.42276	0	0	4	0	0	19835002	#00BFFF,black	#00BFFF,black		CR44595	NT_033779.5	12582402	12583550	1149	+	FBgn0265806	ncRNA	Dmel_CR44595	CR44595
1958	nub	5.13372	5.06908	0.987409	1.70742	4.06743	4.04915	2	17	16	34669	#FF4500,black	#FF4500,black		nub	NT_033779.5	12587625	12628135	40511	+	FBgn0085424	protein_coding	Dmel_CG34395	nub
1959	Ref2	0.0323249	1.39074	43.0239	5.87603	0.924823	6.35189	52	1	83	34667	#1E90FF,black	#FFE4B3,black	#FF0000,black	Ref2	NT_033779.5	12610517	12646356	35840	-	FBgn0032439	protein_coding	Dmel_CG17031	Ref2
1960	pdm2	1.90425	1.94937	1.02369	0.0168128	0.946036	0.979819	0	1	1	34673	#FFA07A,black	#FFA07A,black		pdm2	NT_033779.5	12657165	12686306	29142	+	FBgn0004394	protein_coding	Dmel_CG12287	pdm2
1961	CG15485	1	1	1	0	0	0	0	0	0	34671				CG15485	NT_033779.5	12667248	12669714	2467	-	FBgn0032442	protein_coding	Dmel_CG15485	CG15485
1962	CG5525	1.52583	0.971529	0.636723	8.73192	9.34151	8.69025	382	699	424	34674	#FFA07A,black		#B0E0E6,black	CG5525	NT_033779.5	12690336	12692934	2599	-	FBgn0032444	protein_coding	Dmel_CG5525	CG5525
1963	CG6153	0.591213	0.840627	1.42187	7.09229	6.33404	6.84183	122	86	117	34675	#B0E0E6,black		#FFE4B3,black	CG6153	NT_033779.5	12692993	12693939	947	+	FBgn0032445	protein_coding	Dmel_CG6153	CG6153
1964	CG5780	0.509773	0.733264	1.43841	7.28941	6.31734	6.84181	140	85	117	34676	#B0E0E6,black	#E0FFFF,black	#FFE4B3,black	CG5780	NT_033779.5	12693872	12694988	1117	-	FBgn0032446	protein_coding	Dmel_CG5780	CG5780
1965	PICK1	0.100585	0.627946	6.24296	5.53839	2.22487	4.8671	41	4	29	34677	#1E90FF,black	#B0E0E6,black	#FF4500,black	PICK1	NT_033779.5	12695033	12698917	3885	+	FBgn0032447	protein_coding	Dmel_CG6167	PICK1
1966	CG5781	0.0291827	0.766686	26.272	5.09874	0	4.71545	30	0	26	34678	#1E90FF,black	#E0FFFF,black	#FF0000,black	CG5781	NT_033779.5	12696426	12697323	898	-	FBgn0032448	protein_coding	Dmel_CG5781	CG5781
1967	CG17036	0.444495	0.97358	2.19031	7.12708	5.95732	7.08845	125	66	139	34679	#87CEEB,black		#FF6347,black	CG17036	NT_033779.5	12698918	12700746	1829	-	FBgn0032449	protein_coding	Dmel_CG17036	CG17036
1968	CG5776	1.3458	0.440546	0.32735	4.46603	4.89449	3.2834	19	31	9	34680	#FFE4B3,black	#87CEEB,black	#87CEEB,black	CG5776	NT_033779.5	12700949	12704451	3503	-	FBgn0032450	protein_coding	Dmel_CG5776	CG5776
1969	spict	1.22893	1.06985	0.870553	8.30035	8.59775	8.39775	283	417	346	34681				spict	NT_033779.5	12704725	12706683	1959	+	FBgn0032451	protein_coding	Dmel_CG12292	spict
1970	CG15484	0.593727	0.914531	1.54032	1.68612	0.933993	1.55723	2	1	2	34682	#B0E0E6,black		#FFA07A,black	CG15484	NT_033779.5	12706799	12707711	913	-	FBgn0032452	protein_coding	Dmel_CG15484	CG15484
1971	CG6180	0.893389	0.817554	0.915115	9.65466	9.49202	9.36405	725	776	677	34683				CG6180	NT_033779.5	12707661	12708680	1020	+	FBgn0032453	protein_coding	Dmel_CG6180	CG6180
1972	CG5787	0.86452	1.01213	1.17074	7.00785	6.79782	7.02524	115	119	133	34684				CG5787	NT_033779.5	12708792	12712952	4161	-	FBgn0032454	protein_coding	Dmel_CG5787	CG5787
1973	Pih1D1	0.472166	1.07803	2.28317	8.63846	7.55582	8.74686	358	202	441	34685	#87CEEB,black		#FF6347,black	Pih1D1	NT_033779.5	12713276	12721843	8568	-	FBgn0032455	protein_coding	Dmel_CG5792	Pih1D1
1974	MRP	1.04092	1.15871	1.11316	8.37943	8.43729	8.59195	299	373	396	34686				MRP	NT_033779.5	12719045	12766546	47502	+	FBgn0032456	protein_coding	Dmel_CG6214	MRP
1975	CG15483	0.0103672	0.947473	91.3917	6.59183	0	6.51399	86	0	93	34687	#1E90FF,black		#FF0000,black	CG15483	NT_033779.5	12760346	12761840	1495	-	FBgn0032457	protein_coding	Dmel_CG15483	CG15483
1976	CR43818	0.101695	0.595735	5.85804	3.29768	0	2.55042	8	0	5	14462754	#1E90FF,black	#B0E0E6,black	#FF4500,black	CR43818	NT_033779.5	12807643	12808340	698	-	FBgn0264366	ncRNA	Dmel_CR43818	CR43818
1977	kek1	2.63211	1.44414	0.548661	7.56832	8.96454	8.09853	170	538	281	34688	#FF6347,black	#FFE4B3,black	#B0E0E6,black	kek1	NT_033779.5	12817000	12822787	5788	-	FBgn0015399	protein_coding	Dmel_CG12283	kek1
1978	CR44970	0.993099	1.96294	1.97658	0.00999002	0	0.983008	0	0	1	19835536		#FFA07A,black	#FFA07A,black	CR44970	NT_033779.5	12840895	12841323	429	+	FBgn0266305	ncRNA	Dmel_CR44970	CR44970
1979	CR44971	0.993099	1.96294	1.97658	0.00999002	0	0.983008	0	0	1	19836180		#FFA07A,black	#FFA07A,black	CR44971	NT_033779.5	12841517	12841895	379	+	FBgn0266306	ncRNA	Dmel_CR44971	CR44971
1980	ACXC	0.00683026	0.723774	105.966	7.19384	0	6.72745	131	0	108	34689	#1E90FF,black	#E0FFFF,black	#FF0000,black	ACXC	NT_033779.5	12912530	12916774	4245	+	FBgn0040508	protein_coding	Dmel_CG5983	ACXC
1981	ACXB	0.0700649	0.61478	8.77444	3.83516	0	3.13331	12	0	8	53427	#1E90FF,black	#B0E0E6,black	#FF0000,black	ACXB	NT_033779.5	12916814	12921008	4195	+	FBgn0040509	protein_coding	Dmel_CG17174	ACXB
1982	ACXA	0.0153065	0.521062	34.0419	6.02971	0	5.08924	58	0	34	53432	#1E90FF,black	#B0E0E6,black	#FF0000,black	ACXA	NT_033779.5	12921091	12925453	4363	+	FBgn0040510	protein_coding	Dmel_CG17176	ACXA
1983	ACXE	0.0453444	0.750567	16.5526	4.46293	0	4.04898	19	0	16	53426	#1E90FF,black	#E0FFFF,black	#FF0000,black	ACXE	NT_033779.5	12925611	12929823	4213	+	FBgn0040506	protein_coding	Dmel_CG17178	ACXE
1984	CR44183	1	1	1	0	0	0	0	0	0	14462755				CR44183	NT_033779.5	12931551	12932340	790	+	FBgn0265072	ncRNA	Dmel_CR44183	CR44183
1985	CG16800	1	1	1	0	0	0	0	0	0	34693				CG16800	NT_033779.5	12966590	12967810	1221	+	FBgn0032462	protein_coding	Dmel_CG16800	CG16800
1986	Vha68-2	1.05085	0.543226	0.51694	9.95822	10.0298	9.07785	895	1127	555	45012		#B0E0E6,black	#B0E0E6,black	Vha68-2	NT_033779.5	12974322	12978607	4286	+	FBgn0263598	protein_coding	Dmel_CG3762	Vha68-2
1987	Vha68-3	0.107211	1.16369	10.8543	7.11551	3.89403	7.33422	124	15	165	34695	#1E90FF,black		#FF0000,black	Vha68-3	NT_033779.5	12978786	12981293	2508	+	FBgn0032464	protein_coding	Dmel_CG5075	Vha68-3
1988	CG12404	0.928851	0.819473	0.882244	8.97409	8.86761	8.68686	452	503	423	34696				CG12404	NT_033779.5	12993757	13000635	6879	-	FBgn0032465	protein_coding	Dmel_CG12404	CG12404
1989	Vha68-1	0.750081	0.777561	1.03664	7.76498	7.3501	7.402	195	175	173	45668	#E0FFFF,black	#E0FFFF,black		Vha68-1	NT_033779.5	13000770	13004107	3338	-	FBgn0265262	protein_coding	Dmel_CG12403	Vha68-1
1990	Tor	0.97472	0.271902	0.278954	7.59303	7.55609	5.71419	173	202	53	47396		#87CEEB,black	#87CEEB,black	Tor	NT_033779.5	13004480	13013197	8718	+	FBgn0021796	protein_coding	Dmel_CG5092	Tor
1991	CG9934	0.650256	0.92128	1.4168	11.2483	10.6274	11.13	2190	1706	2305	34699	#B0E0E6,black		#FFE4B3,black	CG9934	NT_033779.5	13013276	13019434	6159	-	FBgn0032467	protein_coding	Dmel_CG9934	CG9934
1992	A16	0.832945	0.924172	1.10952	8.90559	8.64189	8.79183	431	430	455	34700				A16	NT_033779.5	13019575	13021312	1738	-	FBgn0028965	protein_coding	Dmel_CG9933	A16
1993	CG9932	0.570659	0.970579	1.7008	11.2338	10.4245	11.1907	2168	1482	2404	34701	#B0E0E6,black		#FFA07A,black	CG9932	NT_033779.5	13021868	13060140	38273	-	FBgn0262160	protein_coding	Dmel_CG9932	CG9932
1994	CR44197	2.03229	0.605762	0.298068	1.69639	2.7195	0.973211	2	6	1	14462756	#FF6347,black	#B0E0E6,black	#87CEEB,black	CR44197	NT_033779.5	13089803	13090559	757	+	FBgn0265086	ncRNA	Dmel_CR44197	CR44197
1995	CR45447	1	1	1	0	0	0	0	0	0	19835395				CR45447	NT_033779.5	13096994	13097298	305	+	FBgn0267003	ncRNA	Dmel_CR45447	CR45447
1996	CR45461	1	1	1	0	0	0	0	0	0	19835995				CR45461	NT_033779.5	13104719	13105263	545	+	FBgn0267017	ncRNA	Dmel_CR45461	CR45461
1997	CG5142	0.914889	0.474971	0.519157	1.07409	0.945757	0	1	1	0	34702		#87CEEB,black	#B0E0E6,black	CG5142	NT_033779.5	13106807	13109468	2662	+	FBgn0032470	protein_coding	Dmel_CG5142	CG5142
1998	CR44198	1	1	1	0	0	0	0	0	0	14462757				CR44198	NT_033779.5	13118872	13119288	417	-	FBgn0265087	ncRNA	Dmel_CR44198	CR44198
[truncated: 14,511 more rows]

## Sheet: info
Table S2. Drosophila RNA-seq data
	Information			Color index
Seq	Quant-Seq(3'mRNA-Seq)		Fold	Color	RGB
organism	Drosophila		>10		150.5.1
build	dm6(UCSC)		>7.5		200.7.2
Normalization	Quantile normalization		>5		250.8.2
			>3		253.52.47
			>2		253.102.98
			>1.75		254.152.148
			>1.5		255.202.201
			>1.25		255.230.229
			1		255.255.255
			<0.8		232.229.255
			<0.6666666		205.205.205
			<0.5714286		152.162.254
			<0.5		88.104.254
			<0.3333333		39.59.253
			<0.2		2.25.244
			<0.1333333		1.14.137
			<0.1		1.9.83
legend
This table presents the differential gene expression analysis results based on RNA sequencing (RNA-seq) data from Drosophila samples. Fold Change: The expression ratio between Sample 1 and Sample 2, calculated as Sample1/Sample2. Normalized RC (log2): Log2-transformed read counts after quantile normalization. Raw Data (RC): The raw read counts (RC) for each gene before normalization. Annotation: …
