# Supplementary material for: Phosphorylation of an RNA‐Binding Protein Rck/Me31b by Hippo Is Essential for Adipose Tissue Aging
Source: Aging Cell. 2025 Mar 11;24(6):e70022. doi: 10.1111/acel.70022 (PMC12151888; doi:10.1111/acel.70022)
Supplement: Supplementary file 4 — Table S3. Gene Ontology. [file ACEL-24-e70022-s003.xlsx]

## Sheet: BP
Table S3. Gene Ontology
	Description	GeneRatio	BgRatio	pvalue	p.adjust			Group1
GO:0050912	detection of chemical stimulus involved in sensory perception of taste	3/75	23/10642	0.000538023	0.23404
GO:0046693	sperm storage	2/75	11/10642	0.00258683	0.562635
GO:0050916	sensory perception of sweet taste	2/75	14/10642	0.00422186	0.612169
GO:0007320	insemination	2/75	23/10642	0.011267	0.826322
GO:0046692	sperm competition	2/75	23/10642	0.011267	0.826322
GO:0044706	multi-multicellular organism process	2/75	24/10642	0.0122357	0.826322
GO:0050909	sensory perception of taste	3/75	76/10642	0.0163648	0.826322
GO:0007620	copulation	2/75	29/10642	0.017596	0.826322
GO:0050907	detection of chemical stimulus involved in sensory perception	3/75	101/10642	0.0342658	0.826322
GO:0000724	double-strand break repair via homologous recombination	2/75	47/10642	0.043205	0.826322
	Description	GeneRatio	BgRatio	pvalue	p.adjust			Group2
GO:0044782	cilium organization	58/2597	104/10642	6.17665e-12	1.56591e-08
GO:0060271	cilium assembly	54/2597	95/10642	1.20316e-11	1.56591e-08
GO:0035082	axoneme assembly	28/2597	36/10642	2.27892e-11	1.97734e-08
GO:0003341	cilium movement	24/2597	32/10642	2.32951e-09	1.51593e-06
GO:0006334	nucleosome assembly	48/2597	91/10642	4.98593e-09	2.43992e-06
GO:0030317	flagellated sperm motility	24/2597	33/10642	6.56144e-09	2.43992e-06
GO:0097722	sperm motility	24/2597	33/10642	6.56144e-09	2.43992e-06
GO:0007283	spermatogenesis	95/2597	233/10642	1.87737e-08	6.10851e-06
GO:0001578	microtubule bundle formation	29/2597	46/10642	2.91995e-08	8.44513e-06
GO:0010921	regulation of phosphatase activity	20/2597	27/10642	7.52099e-08	1.95771e-05
	Description	GeneRatio	BgRatio	pvalue	p.adjust			Group3
GO:0035079	polytene chromosome puffing	4/216	10/10642	3.1495e-05	0.0374476
GO:0046189	phenol-containing compound biosynthetic process	4/216	22/10642	0.00090589	0.246711
GO:0043009	chordate embryonic development	3/216	11/10642	0.0012063	0.246711
GO:0042026	protein refolding	4/216	24/10642	0.00127477	0.246711
GO:0051084	'de novo' posttranslational protein folding	4/216	24/10642	0.00127477	0.246711
GO:0051085	chaperone cofactor-dependent protein refolding	4/216	24/10642	0.00127477	0.246711
GO:0001738	morphogenesis of a polarized epithelium	8/216	110/10642	0.00176022	0.246711
GO:0042133	neurotransmitter metabolic process	4/216	27/10642	0.0020076	0.246711
GO:0007156	homophilic cell adhesion via plasma membrane adhesion molecules	5/216	45/10642	0.00207562	0.246711
GO:0006458	'de novo' protein folding	4/216	28/10642	0.0023054	0.246711
	Description	GeneRatio	BgRatio	pvalue	p.adjust			Group4
GO:0007186	G protein-coupled receptor signaling pathway	96/2038	213/10642	2.69968e-18	7.31345e-15
GO:0007218	neuropeptide signaling pathway	38/2038	54/10642	3.27179e-16	4.43164e-13
GO:0007267	cell-cell signaling	141/2038	459/10642	8.41888e-10	7.60225e-07
GO:0044057	regulation of system process	32/2038	60/10642	3.17736e-09	1.79285e-06
GO:0098609	cell-cell adhesion	50/2038	117/10642	3.43462e-09	1.79285e-06
GO:0022610	biological adhesion	70/2038	188/10642	3.97088e-09	1.79285e-06
GO:0007268	chemical synaptic transmission	92/2038	273/10642	5.90762e-09	1.84362e-06
GO:0098916	anterograde trans-synaptic signaling	92/2038	273/10642	5.90762e-09	1.84362e-06
GO:0007155	cell adhesion	69/2038	186/10642	6.12499e-09	1.84362e-06
GO:0099537	trans-synaptic signaling	92/2038	274/10642	7.25682e-09	1.96587e-06

## Sheet: MF
	Description	GeneRatio	BgRatio	pvalue	p.adjust			Group1
GO:0033041	sweet taste receptor activity	3/72	30/10283	0.00116683	0.142353
GO:0008527	taste receptor activity	3/72	60/10283	0.00846734	0.330405
GO:0003755	peptidyl-prolyl cis-trans isomerase activity	2/72	24/10283	0.0120799	0.330405
GO:0019888	protein phosphatase regulator activity	2/72	25/10283	0.0130714	0.330405
GO:0016859	cis-trans isomerase activity	2/72	27/10283	0.0151567	0.330405
GO:0019208	phosphatase regulator activity	2/72	28/10283	0.0162494	0.330405
GO:0016853	isomerase activity	3/72	90/10283	0.0250603	0.436765
GO:0030234	enzyme regulator activity	6/72	342/10283	0.0322095	0.491195
GO:0010485	H4 histone acetyltransferase activity	1/72	11/10283	0.0744147	0.509833
GO:0016857	racemase and epimerase activity, acting on carbohydrates and derivatives	1/72	11/10283	0.0744147	0.509833
	Description	GeneRatio	BgRatio	pvalue	p.adjust			Group2
GO:0031492	nucleosomal DNA binding	26/2541	31/10283	6.58904e-12	3.97978e-09
GO:0031490	chromatin DNA binding	45/2541	80/10283	1.51011e-09	4.56053e-07
GO:0031491	nucleosome binding	27/2541	43/10283	1.31138e-07	2.64024e-05
GO:0045503	dynein light chain binding	16/2541	22/10283	2.8802e-06	0.000434911
GO:0045505	dynein intermediate chain binding	17/2541	25/10283	6.03731e-06	0.000729307
GO:0005310	dicarboxylic acid transmembrane transporter activity	15/2541	23/10283	4.60798e-05	0.0046387
GO:0015556	C4-dicarboxylate transmembrane transporter activity	13/2541	19/10283	7.20438e-05	0.00621635
GO:0045504	dynein heavy chain binding	12/2541	17/10283	8.70873e-05	0.00657509
GO:0030145	manganese ion binding	13/2541	20/10283	0.000159233	0.0106863
GO:0015238	drug transmembrane transporter activity	21/2541	41/10283	0.000223776	0.0135161
	Description	GeneRatio	BgRatio	pvalue	p.adjust			Group3
GO:0061783	peptidoglycan muralytic activity	7/208	32/10283	2.74341e-06	0.000770898
GO:0003796	lysozyme activity	5/208	18/10283	2.23109e-05	0.00313468
GO:0044183	protein binding involved in protein folding	4/208	13/10283	0.00010077	0.00740712
GO:0004252	serine-type endopeptidase activity	15/208	240/10283	0.000105439	0.00740712
GO:0051787	misfolded protein binding	4/208	14/10283	0.00013885	0.00780336
GO:0008236	serine-type peptidase activity	15/208	262/10283	0.000276154	0.0115491
GO:0017171	serine hydrolase activity	15/208	263/10283	0.0002877	0.0115491
GO:0005507	copper ion binding	4/208	21/10283	0.000742862	0.026093
GO:0000496	base pairing	3/208	13/10283	0.00200849	0.0513078
GO:0000498	base pairing with RNA	3/208	13/10283	0.00200849	0.0513078
	Description	GeneRatio	BgRatio	pvalue	p.adjust			Group4
GO:0004930	G protein-coupled receptor activity	58/1982	114/10283	2.74233e-14	1.57958e-11
GO:0030545	receptor regulator activity	48/1982	99/10283	4.28033e-11	1.23274e-08
GO:0001653	peptide receptor activity	30/1982	50/10283	2.39693e-10	4.60211e-08
GO:0038023	signaling receptor activity	130/1982	408/10283	4.38312e-10	6.31169e-08
GO:0005179	hormone activity	29/1982	49/10283	7.58047e-10	8.4451e-08
GO:0008528	G protein-coupled peptide receptor activity	27/1982	44/10283	9.37589e-10	8.4451e-08
GO:0005102	signaling receptor binding	82/1982	226/10283	1.08225e-09	8.4451e-08
GO:0048018	receptor ligand activity	43/1982	91/10283	1.2253e-09	8.4451e-08
GO:0005184	neuropeptide hormone activity	22/1982	32/10283	1.4573e-09	8.4451e-08
GO:0008188	neuropeptide receptor activity	26/1982	42/10283	1.46616e-09	8.4451e-08

## Sheet: CC
	Description	GeneRatio	BgRatio	pvalue	p.adjust			Group1
GO:0000159	protein phosphatase type 2A complex	2/72	11/10022	0.0026846	0.199305
GO:0048188	Set1C/COMPASS complex	2/72	14/10022	0.00438033	0.199305
GO:0000793	condensed chromosome	3/72	60/10022	0.00907893	0.275394
GO:0008287	protein serine/threonine phosphatase complex	2/72	32/10022	0.0219706	0.399865
GO:1903293	phosphatase complex	2/72	32/10022	0.0219706	0.399865
GO:0035097	histone methyltransferase complex	2/72	59/10022	0.0670058	0.815399
GO:0008180	COP9 signalosome	1/72	10/10022	0.0695936	0.815399
GO:0072487	MSL complex	1/72	11/10022	0.0762845	0.815399
GO:0034708	methyltransferase complex	2/72	70/10022	0.0899946	0.815399
GO:1990234	transferase complex	6/72	436/10022	0.0925134	0.815399
	Description	GeneRatio	BgRatio	pvalue	p.adjust			Group2
GO:0005929	cilium	75/2438	125/10022	1.46938e-17	6.50936e-15
GO:0044441	ciliary part	47/2438	74/10022	8.60008e-13	1.90492e-10
GO:0005930	axoneme	33/2438	46/10022	1.49922e-11	1.66039e-09
GO:0097014	ciliary plasm	33/2438	46/10022	1.49922e-11	1.66039e-09
GO:0032838	plasma membrane bounded cell projection cytoplasm	34/2438	50/10022	7.85333e-11	6.95805e-09
GO:0030286	dynein complex	32/2438	48/10022	6.24522e-10	4.61106e-08
GO:0005858	axonemal dynein complex	22/2438	28/10022	2.26324e-09	1.25468e-07
GO:0044447	axoneme part	23/2438	30/10022	2.26579e-09	1.25468e-07
GO:0031514	motile cilium	22/2438	29/10022	7.21609e-09	3.55192e-07
GO:0005875	microtubule associated complex	55/2438	118/10022	9.69262e-08	4.29383e-06
	Description	GeneRatio	BgRatio	pvalue	p.adjust			Group3
GO:0098590	plasma membrane region	13/196	295/10022	0.00523991	0.580282
GO:0031012	extracellular matrix	10/196	204/10022	0.00674746	0.580282
GO:0032590	dendrite membrane	4/196	66/10022	0.0399661	0.91087
GO:0055037	recycling endosome	3/196	39/10022	0.0402245	0.91087
GO:0030141	secretory granule	2/196	20/10022	0.0574113	0.91087
GO:0036477	somatodendritic compartment	9/196	256/10022	0.064076	0.91087
GO:0031226	intrinsic component of plasma membrane	13/196	437/10022	0.0869227	0.91087
GO:0034703	cation channel complex	3/196	55/10022	0.0923984	0.91087
GO:0032589	neuron projection membrane	4/196	88/10022	0.093561	0.91087
GO:0031256	leading edge membrane	4/196	89/10022	0.0965466	0.91087
	Description	GeneRatio	BgRatio	pvalue	p.adjust			Group4
GO:0031226	intrinsic component of plasma membrane	171/1864	437/10022	8.01111e-25	2.63777e-22
GO:0005887	integral component of plasma membrane	167/1864	424/10022	1.27429e-24	2.63777e-22
GO:0031012	extracellular matrix	71/1864	204/10022	2.19787e-08	2.63877e-06
GO:0044456	synapse part	67/1864	190/10022	3.04656e-08	2.63877e-06
GO:0045202	synapse	85/1864	261/10022	3.18692e-08	2.63877e-06
GO:0097458	neuron part	139/1864	496/10022	9.3164e-08	6.42832e-06
GO:0043292	contractile fiber	29/1864	62/10022	3.62113e-07	2.14164e-05
GO:0044449	contractile fiber part	28/1864	60/10022	6.10013e-07	3.15682e-05
GO:0030017	sarcomere	25/1864	53/10022	1.89996e-06	8.73983e-05
GO:0043005	neuron projection	111/1864	397/10022	2.15059e-06	8.90346e-05
